# Supplementary material for: A novel variant in SMG9 causes intellectual disability, confirming a role for nonsense-mediated decay components in neurocognitive development
Source: Eur J Hum Genet. 2022 Jan 28;30(5):619–27. doi: 10.1038/s41431-022-01046-5 (PMC9090808; doi:10.1038/s41431-022-01046-5)
Supplement: Supplementary file 3 — Supplementary Table 6 [file 41431_2022_1046_MOESM3_ESM.xlsx]

## Sheet: Sheet1
GeneID	logFC	logCPM	PValue	FDR	ensembl_gene_id	chromosome_name	start_position	end_position	external_gene_name	entrezgene	description	gene_biotype
ENSG00000204920	-2.30769	1.69309	7.24167e-14	6.0982e-10	ENSG00000204920	19	43967862	43998325	ZNF155	7711	zinc finger protein 155 [Source:HGNC Symbol;Acc:HGNC:12940]	protein_coding
ENSG00000088826	2.13383	5.59061	8.8239e-14	6.0982e-10	ENSG00000088826	20	4120980	4187747	SMOX	54498	spermine oxidase [Source:HGNC Symbol;Acc:HGNC:15862]	protein_coding
ENSG00000184792	2.2246	7.30226	7.11281e-12	3.27711e-08	ENSG00000184792	22	30693782	30907824	OSBP2	23762	oxysterol binding protein 2 [Source:HGNC Symbol;Acc:HGNC:8504]	protein_coding
ENSG00000211445	2.38708	1.37597	7.82185e-09	2.70284e-05	ENSG00000211445	5	151020438	151028993	GPX3	2878	glutathione peroxidase 3 [Source:HGNC Symbol;Acc:HGNC:4555]	protein_coding
ENSG00000117592	0.916713	7.86887	1.74031e-07	0.000481091	ENSG00000117592	1	173477266	173488807	PRDX6	9588	peroxiredoxin 6 [Source:HGNC Symbol;Acc:HGNC:16753]	protein_coding
ENSG00000189060	1.26674	4.40946	9.94699e-07	0.00213464	ENSG00000189060	22	37805093	37807436	H1F0	3005	H1 histone family, member 0 [Source:HGNC Symbol;Acc:HGNC:4714]	protein_coding
ENSG00000182885	1.328	6.82497	1.08107e-06	0.00213464	ENSG00000182885	16	57668187	57689378	ADGRG3	222487	adhesion G protein-coupled receptor G3 [Source:HGNC Symbol;Acc:HGNC:13728]	protein_coding
ENSG00000149798	1.29232	6.30522	1.75676e-06	0.00246829	ENSG00000149798	11	65314818	65322429	CDC42EP2	10435	CDC42 effector protein (Rho GTPase binding) 2 [Source:HGNC Symbol;Acc:HGNC:16263]	protein_coding
ENSG00000133069	1.32112	5.77466	1.91306e-06	0.00246829	ENSG00000133069	1	205228176	205273343	TMCC2	9911	transmembrane and coiled-coil domain family 2 [Source:HGNC Symbol;Acc:HGNC:24239]	protein_coding
ENSG00000110046	0.960619	6.30525	1.93126e-06	0.00246829	ENSG00000110046	11	64894546	64917248	ATG2A	23130	autophagy related 2A [Source:HGNC Symbol;Acc:HGNC:29028]	protein_coding
ENSG00000181218	1.40334	1.67733	1.96435e-06	0.00246829	ENSG00000181218	1	228456979	228457873	HIST3H2A	92815	histone cluster 3, H2a [Source:HGNC Symbol;Acc:HGNC:20507]	protein_coding
ENSG00000057757	1.16918	6.62562	2.2885e-06	0.00263597	ENSG00000057757	1	23778405	23788232	PITHD1	57095	PITH (C-terminal proteasome-interacting domain of thioredoxin-like) domain containing 1 [Source:HGNC Symbol;Acc:HGNC:25022]	protein_coding
ENSG00000124882	2.2129	1.34767	3.33956e-06	0.00355073	ENSG00000124882	4	74365143	74388751	EREG	2069	epiregulin [Source:HGNC Symbol;Acc:HGNC:3443]	protein_coding
ENSG00000134247	-1.67346	0.00924185	3.74647e-06	0.00369884	ENSG00000134247	1	116910057	116990358	PTGFRN	5738	prostaglandin F2 receptor inhibitor [Source:HGNC Symbol;Acc:HGNC:9601]	protein_coding
ENSG00000221869	0.915407	5.68173	8.0268e-06	0.00739642	ENSG00000221869	8	47736909	47739086	CEBPD	1052	CCAAT/enhancer binding protein (C/EBP), delta [Source:HGNC Symbol;Acc:HGNC:1835]	protein_coding
ENSG00000139112	0.912052	5.8275	1.07568e-05	0.00929255	ENSG00000139112	12	10212458	10223130	GABARAPL1	23710	GABA(A) receptor-associated protein like 1 [Source:HGNC Symbol;Acc:HGNC:4068]	protein_coding
ENSG00000112146	1.15055	6.66161	1.2652e-05	0.00977425	ENSG00000112146	6	53051991	53100873	FBXO9	26268	F-box protein 9 [Source:HGNC Symbol;Acc:HGNC:13588]	protein_coding
ENSG00000158578	1.39728	10.3393	1.29393e-05	0.00977425	ENSG00000158578	X	55009055	55031064	ALAS2	212	5'-aminolevulinate synthase 2 [Source:HGNC Symbol;Acc:HGNC:397]	protein_coding
ENSG00000076864	3.99165	2.69067	1.41426e-05	0.00977425	ENSG00000076864	1	21596215	21669363	RAP1GAP	5909	RAP1 GTPase activating protein [Source:HGNC Symbol;Acc:HGNC:9858]	protein_coding
ENSG00000172270	1.11889	9.02267	1.4143e-05	0.00977425	ENSG00000172270	19	571277	583493	BSG	682	basigin (Ok blood group) [Source:HGNC Symbol;Acc:HGNC:1116]	protein_coding
ENSG00000034152	0.916017	7.84727	1.69994e-05	0.0109969	ENSG00000034152	17	21284672	21315240	MAP2K3	5606	mitogen-activated protein kinase kinase 3 [Source:HGNC Symbol;Acc:HGNC:6843]	protein_coding
ENSG00000101082	0.782552	5.35976	1.75034e-05	0.0109969	ENSG00000101082	20	36612318	36646216	SLA2	84174	Src-like-adaptor 2 [Source:HGNC Symbol;Acc:HGNC:17329]	protein_coding
ENSG00000075426	0.812344	7.86549	1.97825e-05	0.011745	ENSG00000075426	2	28392448	28417312	FOSL2	2355	FOS-like antigen 2 [Source:HGNC Symbol;Acc:HGNC:3798]	protein_coding
ENSG00000107262	1.26784	7.85984	2.10411e-05	0.011745	ENSG00000107262	9	33247820	33264763	BAG1	573	BCL2-associated athanogene [Source:HGNC Symbol;Acc:HGNC:937]	protein_coding
ENSG00000164683	2.04471	-0.026571	2.32682e-05	0.011745	ENSG00000164683	8	79764010	79767863	HEY1	23462	hes-related family bHLH transcription factor with YRPW motif 1 [Source:HGNC Symbol;Acc:HGNC:4880]	protein_coding
ENSG00000136908	1.20147	6.46219	2.33379e-05	0.011745	ENSG00000136908	9	127935099	127938484	DPM2	8818	dolichyl-phosphate mannosyltransferase polypeptide 2, regulatory subunit [Source:HGNC Symbol;Acc:HGNC:3006]	protein_coding
ENSG00000164674	0.820498	5.71181	2.33777e-05	0.011745	ENSG00000164674	6	158650014	158764876	SYTL3	94120	synaptotagmin-like 3 [Source:HGNC Symbol;Acc:HGNC:15587]	protein_coding
ENSG00000152270	0.722861	7.09677	2.41177e-05	0.011745	ENSG00000152270	11	14643723	14872044	PDE3B	5140	phosphodiesterase 3B, cGMP-inhibited [Source:HGNC Symbol;Acc:HGNC:8779]	protein_coding
ENSG00000182795	1.39805	1.59842	2.46422e-05	0.011745	ENSG00000182795	1	207018521	207032756	C1orf116	79098	chromosome 1 open reading frame 116 [Source:HGNC Symbol;Acc:HGNC:28667]	protein_coding
ENSG00000123689	2.55698	0.718093	2.67383e-05	0.0118338	ENSG00000123689	1	209675420	209676388	G0S2	50486	G0/G1 switch 2 [Source:HGNC Symbol;Acc:HGNC:30229]	protein_coding
ENSG00000233276	1.20983	8.24717	2.71025e-05	0.0118338	ENSG00000233276	3	49357176	49358600	GPX1	2876	glutathione peroxidase 1 [Source:HGNC Symbol;Acc:HGNC:4553]	protein_coding
ENSG00000130558	-2.40904	1.65538	2.7397e-05	0.0118338	ENSG00000130558	9	135075243	135121179	OLFM1	10439	olfactomedin 1 [Source:HGNC Symbol;Acc:HGNC:17187]	protein_coding
ENSG00000011198	0.87263	6.40911	3.01411e-05	0.0126246	ENSG00000011198	3	43690113	43734371	ABHD5	51099	abhydrolase domain containing 5 [Source:HGNC Symbol;Acc:HGNC:21396]	protein_coding
ENSG00000119782	1.23861	2.48003	3.27851e-05	0.0129895	ENSG00000119782	2	24049701	24063681	FKBP1B	2281	FK506 binding protein 1B, 12.6 kDa [Source:HGNC Symbol;Acc:HGNC:3712]	protein_coding
ENSG00000139832	0.961022	3.075	3.36099e-05	0.0129895	ENSG00000139832	13	110523066	110561733	RAB20	55647	RAB20, member RAS oncogene family [Source:HGNC Symbol;Acc:HGNC:18260]	protein_coding
ENSG00000057704	0.870545	6.45999	3.38317e-05	0.0129895	ENSG00000057704	12	94567124	94650562	TMCC3	57458	transmembrane and coiled-coil domain family 3 [Source:HGNC Symbol;Acc:HGNC:29199]	protein_coding
ENSG00000166523	1.00189	5.94336	4.08569e-05	0.0152628	ENSG00000166523	12	8533305	8540963	CLEC4E	26253	C-type lectin domain family 4, member E [Source:HGNC Symbol;Acc:HGNC:14555]	protein_coding
ENSG00000100116	1.97169	2.06179	4.28152e-05	0.0153092	ENSG00000100116	22	37807905	37817176	GCAT	23464	glycine C-acetyltransferase [Source:HGNC Symbol;Acc:HGNC:4188]	protein_coding
ENSG00000205309	1.07985	2.71693	4.31963e-05	0.0153092	ENSG00000205309	17	17303335	17347663	NT5M	56953	5',3'-nucleotidase, mitochondrial [Source:HGNC Symbol;Acc:HGNC:15769]	protein_coding
ENSG00000102445	0.978415	6.15801	5.11471e-05	0.0176739	ENSG00000102445	13	46342000	46438190	KIAA0226L	80183	KIAA0226-like [Source:HGNC Symbol;Acc:HGNC:20420]	protein_coding
ENSG00000132965	0.7858	6.69869	5.44412e-05	0.0183533	ENSG00000132965	13	30713478	30764426	ALOX5AP	241	arachidonate 5-lipoxygenase-activating protein [Source:HGNC Symbol;Acc:HGNC:436]	protein_coding
ENSG00000116741	1.01165	8.30572	5.78529e-05	0.0186222	ENSG00000116741	1	192809039	192812283	RGS2	5997	regulator of G-protein signaling 2 [Source:HGNC Symbol;Acc:HGNC:9998]	protein_coding
ENSG00000137331	0.853571	3.31976	5.91514e-05	0.0186222	ENSG00000137331	6	30743199	30744554	IER3	8870	immediate early response 3 [Source:HGNC Symbol;Acc:HGNC:5392]	protein_coding
ENSG00000137198	1.29495	6.62452	5.99147e-05	0.0186222	ENSG00000137198	6	16238580	16295549	GMPR	2766	guanosine monophosphate reductase [Source:HGNC Symbol;Acc:HGNC:4376]	protein_coding
ENSG00000244734	1.31514	18.3291	6.06281e-05	0.0186222	ENSG00000244734	11	5225464	5229395	HBB	3043	hemoglobin, beta [Source:HGNC Symbol;Acc:HGNC:4827]	protein_coding
ENSG00000073756	1.08535	5.32607	6.44361e-05	0.0193617	ENSG00000073756	1	186671791	186680427	PTGS2	5743	prostaglandin-endoperoxide synthase 2 (prostaglandin G/H synthase and cyclooxygenase) [Source:HGNC Symbol;Acc:HGNC:9605]	protein_coding
ENSG00000171840	1.26316	5.03475	6.70346e-05	0.0196674	ENSG00000171840	12	564296	663779	NINJ2	4815	ninjurin 2 [Source:HGNC Symbol;Acc:HGNC:7825]	protein_coding
ENSG00000095794	0.956099	2.89831	7.04989e-05	0.0196674	ENSG00000095794	10	35126791	35212958	CREM	1390	cAMP responsive element modulator [Source:HGNC Symbol;Acc:HGNC:2352]	protein_coding
ENSG00000124731	0.845128	7.32142	7.10943e-05	0.0196674	ENSG00000124731	6	41267926	41286719	TREM1	54210	triggering receptor expressed on myeloid cells 1 [Source:HGNC Symbol;Acc:HGNC:17760]	protein_coding
ENSG00000162437	-2.27175	2.84089	7.29088e-05	0.0196674	ENSG00000162437	1	64745095	64833232	RAVER2	55225	ribonucleoprotein, PTB-binding 2 [Source:HGNC Symbol;Acc:HGNC:25577]	protein_coding
ENSG00000197965	0.67296	6.0256	7.38579e-05	0.0196674	ENSG00000197965	1	167721192	167791919	MPZL1	9019	myelin protein zero-like 1 [Source:HGNC Symbol;Acc:HGNC:7226]	protein_coding
ENSG00000223609	1.37433	10.4665	7.41743e-05	0.0196674	ENSG00000223609	11	5232678	5235370	HBD	3045	hemoglobin, delta [Source:HGNC Symbol;Acc:HGNC:4829]	protein_coding
ENSG00000169902	1.07474	3.81641	7.82668e-05	0.0196674	ENSG00000169902	7	66205199	66420543	TPST1	8460	tyrosylprotein sulfotransferase 1 [Source:HGNC Symbol;Acc:HGNC:12020]	protein_coding
ENSG00000131711	2.94711	-0.299879	7.87845e-05	0.0196674	ENSG00000131711	5	72107234	72209570	MAP1B	4131	microtubule-associated protein 1B [Source:HGNC Symbol;Acc:HGNC:6836]	protein_coding
ENSG00000137449	0.929607	5.1764	7.92132e-05	0.0196674	ENSG00000137449	4	15002674	15070153	CPEB2	132864	cytoplasmic polyadenylation element binding protein 2 [Source:HGNC Symbol;Acc:HGNC:21745]	protein_coding
ENSG00000256269	0.775572	3.45795	8.06534e-05	0.0196674	ENSG00000256269	11	119084866	119093549	HMBS	3145	hydroxymethylbilane synthase [Source:HGNC Symbol;Acc:HGNC:4982]	protein_coding
ENSG00000206557	-1.68171	-1.69882	8.11056e-05	0.0196674	ENSG00000206557	3	32818018	32897826	TRIM71	131405	tripartite motif containing 71, E3 ubiquitin protein ligase [Source:HGNC Symbol;Acc:HGNC:32669]	protein_coding
ENSG00000204815	1.35559	0.866269	8.40509e-05	0.0198978	ENSG00000204815	17	41930635	41965651	TTC25	83538	tetratricopeptide repeat domain 25 [Source:HGNC Symbol;Acc:HGNC:25280]	protein_coding
ENSG00000078804	1.00842	3.20822	8.49351e-05	0.0198978	ENSG00000078804	20	34704290	34713439	TP53INP2	58476	tumor protein p53 inducible nuclear protein 2 [Source:HGNC Symbol;Acc:HGNC:16104]	protein_coding
ENSG00000274180	0.827435	6.4159	8.67986e-05	0.0199955	ENSG00000274180	17	21238870	21253410	NATD1	256302	N-acetyltransferase domain containing 1 [Source:HGNC Symbol;Acc:HGNC:30770]	protein_coding
ENSG00000101188	-1.96603	-0.343471	0.000100987	0.0226772	ENSG00000101188	20	62708837	62762771	NTSR1	4923	neurotensin receptor 1 (high affinity) [Source:HGNC Symbol;Acc:HGNC:8039]	protein_coding
ENSG00000179262	0.764612	6.5289	0.000101721	0.0226772	ENSG00000179262	19	12945855	12953642	RAD23A	5886	RAD23 homolog A, nucleotide excision repair protein [Source:HGNC Symbol;Acc:HGNC:9812]	protein_coding
ENSG00000246705	0.6455	3.82392	0.000105381	0.0231202	ENSG00000246705	12	14774383	14778002	H2AFJ	55766	H2A histone family, member J [Source:HGNC Symbol;Acc:HGNC:14456]	protein_coding
ENSG00000250510	1.03165	3.27899	0.000107458	0.0232076	ENSG00000250510	12	6821545	6829972	GPR162	27239	G protein-coupled receptor 162 [Source:HGNC Symbol;Acc:HGNC:16693]	protein_coding
ENSG00000158050	1.34511	4.07144	0.000110145	0.0234219	ENSG00000158050	2	96143166	96145440	DUSP2	1844	dual specificity phosphatase 2 [Source:HGNC Symbol;Acc:HGNC:3068]	protein_coding
ENSG00000155846	-0.670553	3.97969	0.000126691	0.0261592	ENSG00000155846	5	149730298	149855022	PPARGC1B	133522	peroxisome proliferator-activated receptor gamma, coactivator 1 beta [Source:HGNC Symbol;Acc:HGNC:30022]	protein_coding
ENSG00000027869	0.887979	4.38446	0.000126802	0.0261592	ENSG00000027869	1	156806243	156816862	SH2D2A	9047	SH2 domain containing 2A [Source:HGNC Symbol;Acc:HGNC:10821]	protein_coding
ENSG00000134769	-1.28107	-0.102463	0.000132995	0.0268248	ENSG00000134769	18	34493290	34891844	DTNA	1837	dystrobrevin, alpha [Source:HGNC Symbol;Acc:HGNC:3057]	protein_coding
ENSG00000168159	0.758928	6.11228	0.00013391	0.0268248	ENSG00000168159	1	228487061	228495766	RNF187	149603	ring finger protein 187 [Source:HGNC Symbol;Acc:HGNC:27146]	protein_coding
ENSG00000116991	0.939015	5.51563	0.000143339	0.0268742	ENSG00000116991	1	232397965	232561558	SIPA1L2	57568	signal-induced proliferation-associated 1 like 2 [Source:HGNC Symbol;Acc:HGNC:23800]	protein_coding
ENSG00000171617	1.20019	4.41889	0.000143365	0.0268742	ENSG00000171617	5	74627406	74641424	ENC1	8507	ectodermal-neural cortex 1 (with BTB domain) [Source:HGNC Symbol;Acc:HGNC:3345]	protein_coding
ENSG00000073605	-0.677314	4.71967	0.000143644	0.0268742	ENSG00000073605	17	39904595	39919854	GSDMB	55876	gasdermin B [Source:HGNC Symbol;Acc:HGNC:23690]	protein_coding
ENSG00000122733	1.07908	1.03282	0.000144013	0.0268742	ENSG00000122733	9	34957608	34982544	PHF24	23349	PHD finger protein 24 [Source:HGNC Symbol;Acc:HGNC:29180]	protein_coding
ENSG00000146122	1.65947	3.29757	0.000145313	0.0268742	ENSG00000146122	6	39792298	39904877	DAAM2	23500	dishevelled associated activator of morphogenesis 2 [Source:HGNC Symbol;Acc:HGNC:18143]	protein_coding
ENSG00000115919	0.80455	5.18429	0.000145823	0.0268742	ENSG00000115919	2	142877498	143055832	KYNU	8942	kynureninase [Source:HGNC Symbol;Acc:HGNC:6469]	protein_coding
ENSG00000138411	0.888399	3.00524	0.000156682	0.0284955	ENSG00000138411	2	196194370	196593692	HECW2	57520	HECT, C2 and WW domain containing E3 ubiquitin protein ligase 2 [Source:HGNC Symbol;Acc:HGNC:29853]	protein_coding
ENSG00000159335	1.17768	3.59973	0.000161193	0.0285988	ENSG00000159335	12	6765516	6770952	PTMS	5763	parathymosin [Source:HGNC Symbol;Acc:HGNC:9629]	protein_coding
ENSG00000131981	1.07639	6.43006	0.000161835	0.0285988	ENSG00000131981	14	55124110	55145413	LGALS3	3958	lectin, galactoside-binding, soluble, 3 [Source:HGNC Symbol;Acc:HGNC:6563]	protein_coding
ENSG00000188313	0.973926	5.82947	0.000163457	0.0285988	ENSG00000188313	3	146515180	146544864	PLSCR1	5359	phospholipid scramblase 1 [Source:HGNC Symbol;Acc:HGNC:9092]	protein_coding
ENSG00000106714	0.996016	5.46084	0.000170833	0.0295157	ENSG00000106714	9	39072767	39288315	CNTNAP3	79937	contactin associated protein-like 3 [Source:HGNC Symbol;Acc:HGNC:13834]	protein_coding
ENSG00000165406	1.12296	9.34037	0.000173668	0.0296351	ENSG00000165406	10	45454585	45594906	MARCH8	220972	membrane-associated ring finger (C3HC4) 8, E3 ubiquitin protein ligase [Source:HGNC Symbol;Acc:HGNC:23356]	protein_coding
ENSG00000134531	-1.36467	0.425986	0.000187427	0.0315929	ENSG00000134531	12	13196716	13219939	EMP1	2012	epithelial membrane protein 1 [Source:HGNC Symbol;Acc:HGNC:3333]	protein_coding
ENSG00000182253	1.96727	3.62643	0.000197754	0.032932	ENSG00000182253	15	99098217	99135593	SYNM	23336	synemin, intermediate filament protein [Source:HGNC Symbol;Acc:HGNC:24466]	protein_coding
ENSG00000105281	0.906677	6.28931	0.00020325	0.0334442	ENSG00000105281	19	46774883	46788594	SLC1A5	6510	solute carrier family 1 (neutral amino acid transporter), member 5 [Source:HGNC Symbol;Acc:HGNC:10943]	protein_coding
ENSG00000206172	1.14765	14.2992	0.000205712	0.0334511	ENSG00000206172	16	176680	177522	HBA1	3039	hemoglobin, alpha 1 [Source:HGNC Symbol;Acc:HGNC:4823]	protein_coding
ENSG00000048052	-0.822657	4.9567	0.000210004	0.0335533	ENSG00000048052	7	18086949	19002416	HDAC9	9734	histone deacetylase 9 [Source:HGNC Symbol;Acc:HGNC:14065]	protein_coding
ENSG00000103257	0.925426	4.81581	0.00021269	0.0335533	ENSG00000103257	16	87830023	87869488	SLC7A5	8140	solute carrier family 7 (amino acid transporter light chain, L system), member 5 [Source:HGNC Symbol;Acc:HGNC:11063]	protein_coding
ENSG00000103196	1.04035	6.40703	0.000213623	0.0335533	ENSG00000103196	16	84819984	84920768	CRISPLD2	83716	cysteine-rich secretory protein LCCL domain containing 2 [Source:HGNC Symbol;Acc:HGNC:25248]	protein_coding
ENSG00000100644	0.725381	7.04291	0.000217394	0.033762	ENSG00000100644	14	61695513	61748259	HIF1A	3091	hypoxia inducible factor 1, alpha subunit (basic helix-loop-helix transcription factor) [Source:HGNC Symbol;Acc:HGNC:4910]	protein_coding
ENSG00000157600	-0.65516	7.1118	0.000230173	0.0353494	ENSG00000157600	X	110002631	110182734	TMEM164	84187	transmembrane protein 164 [Source:HGNC Symbol;Acc:HGNC:26217]	protein_coding
ENSG00000213931	1.42562	-0.434564	0.000249611	0.0379134	ENSG00000213931	11	5268345	5505617	HBE1	3046	hemoglobin, epsilon 1 [Source:HGNC Symbol;Acc:HGNC:4830]	protein_coding
ENSG00000113448	0.597872	5.58773	0.000269806	0.0405354	ENSG00000113448	5	58969038	60522120	PDE4D	5144	phosphodiesterase 4D, cAMP-specific [Source:HGNC Symbol;Acc:HGNC:8783]	protein_coding
ENSG00000093134	0.946405	6.327	0.000281246	0.0417998	ENSG00000093134	6	132722787	132734765	VNN3	55350	vanin 3 [Source:HGNC Symbol;Acc:HGNC:16431]	protein_coding
ENSG00000143416	1.2284	8.12636	0.00029424	0.0432658	ENSG00000143416	1	151364302	151372733	SELENBP1	8991	selenium binding protein 1 [Source:HGNC Symbol;Acc:HGNC:10719]	protein_coding
ENSG00000169895	0.62088	4.83561	0.000297394	0.0432692	ENSG00000169895	X	16719632	16765336	SYAP1	94056	synapse associated protein 1 [Source:HGNC Symbol;Acc:HGNC:16273]	protein_coding
ENSG00000141098	0.734436	5.01425	0.000329447	0.0474335	ENSG00000141098	16	67674531	67719421	GFOD2	81577	glucose-fructose oxidoreductase domain containing 2 [Source:HGNC Symbol;Acc:HGNC:28159]	protein_coding
ENSG00000100453	0.855526	6.02602	0.000351415	0.0489521	ENSG00000100453	14	24630954	24634267	GZMB	3002	granzyme B (granzyme 2, cytotoxic T-lymphocyte-associated serine esterase 1) [Source:HGNC Symbol;Acc:HGNC:4709]	protein_coding
ENSG00000131873	0.77806	6.0655	0.00035885	0.0489521	ENSG00000131873	15	101175723	101251932	CHSY1	22856	chondroitin sulfate synthase 1 [Source:HGNC Symbol;Acc:HGNC:17198]	protein_coding
ENSG00000176845	0.682779	5.00353	0.000359185	0.0489521	ENSG00000176845	17	83079691	83095119	METRNL	284207	meteorin, glial cell differentiation regulator-like [Source:HGNC Symbol;Acc:HGNC:27584]	protein_coding
ENSG00000115607	1.06477	6.02262	0.000362021	0.0489521	ENSG00000115607	2	102418689	102452565	IL18RAP	8807	interleukin 18 receptor accessory protein [Source:HGNC Symbol;Acc:HGNC:5989]	protein_coding
ENSG00000029534	1.16307	7.16296	0.000364082	0.0489521	ENSG00000029534	8	41653220	41896762	ANK1	286	ankyrin 1, erythrocytic [Source:HGNC Symbol;Acc:HGNC:492]	protein_coding
ENSG00000165568	1.1807	2.75561	0.000368753	0.0489521	ENSG00000165568	10	4786629	4848062	AKR1E2	83592	aldo-keto reductase family 1, member E2 [Source:HGNC Symbol;Acc:HGNC:23437]	protein_coding
ENSG00000170345	0.968038	6.66519	0.000371245	0.0489521	ENSG00000170345	14	75278774	75282230	FOS	2353	FBJ murine osteosarcoma viral oncogene homolog [Source:HGNC Symbol;Acc:HGNC:3796]	protein_coding
ENSG00000238269	1.42118	-0.354554	0.000373504	0.0489521	ENSG00000238269	X	55075063	55078909	PAGE2B	389860	P antigen family, member 2B [Source:HGNC Symbol;Acc:HGNC:31805]	protein_coding
ENSG00000135407	0.816032	4.35711	0.000374212	0.0489521	ENSG00000135407	12	57797376	57818704	AVIL	10677	advillin [Source:HGNC Symbol;Acc:HGNC:14188]	protein_coding
ENSG00000100558	1.38399	4.21677	0.000375634	0.0489521	ENSG00000100558	14	67386983	67412200	PLEK2	26499	pleckstrin 2 [Source:HGNC Symbol;Acc:HGNC:19238]	protein_coding
ENSG00000022840	1.13738	9.21879	0.000381304	0.0489521	ENSG00000022840	12	120533480	120577594	RNF10	9921	ring finger protein 10 [Source:HGNC Symbol;Acc:HGNC:10055]	protein_coding
ENSG00000007038	-2.08376	-0.237348	0.000382494	0.0489521	ENSG00000007038	16	2817180	2826304	PRSS21	10942	protease, serine, 21 (testisin) [Source:HGNC Symbol;Acc:HGNC:9485]	protein_coding
ENSG00000137267	-2.89407	2.61046	0.000391192	0.04934	ENSG00000137267	6	3153669	3157526	TUBB2A	7280	tubulin, beta 2A class IIa [Source:HGNC Symbol;Acc:HGNC:12412]	protein_coding
ENSG00000198858	0.919912	9.65834	0.000395918	0.04934	ENSG00000198858	19	896503	913245	R3HDM4	91300	R3H domain containing 4 [Source:HGNC Symbol;Acc:HGNC:28270]	protein_coding
ENSG00000134256	-1.09852	3.94543	0.000396234	0.04934	ENSG00000134256	1	117001750	117036476	CD101	9398	CD101 molecule [Source:HGNC Symbol;Acc:HGNC:5949]	protein_coding
ENSG00000188536	1.03779	16.114	0.000407273	0.0502619	ENSG00000188536	16	172847	173710	HBA2	3040	hemoglobin, alpha 2 [Source:HGNC Symbol;Acc:HGNC:4824]	protein_coding
ENSG00000157514	0.656587	9.13221	0.00042094	0.051224	ENSG00000157514	X	107713221	107777342	TSC22D3	1831	TSC22 domain family, member 3 [Source:HGNC Symbol;Acc:HGNC:3051]	protein_coding
ENSG00000182512	1.06542	6.30413	0.000422481	0.051224	ENSG00000182512	14	95533503	95544724	GLRX5	51218	glutaredoxin 5 [Source:HGNC Symbol;Acc:HGNC:20134]	protein_coding
ENSG00000231672	-1.18529	1.02803	0.000431045	0.0518079	ENSG00000231672	2	217284019	217756593	DIRC3	NA	disrupted in renal carcinoma 3 [Source:HGNC Symbol;Acc:HGNC:17805]	protein_coding
ENSG00000156966	1.16359	1.73721	0.000436914	0.0520606	ENSG00000156966	2	231395543	231401164	B3GNT7	93010	UDP-GlcNAc:betaGal beta-1,3-N-acetylglucosaminyltransferase 7 [Source:HGNC Symbol;Acc:HGNC:18811]	protein_coding
ENSG00000140264	0.877215	8.73932	0.000440879	0.052084	ENSG00000140264	15	43777087	43802589	SERF2	10169	small EDRK-rich factor 2 [Source:HGNC Symbol;Acc:HGNC:10757]	protein_coding
ENSG00000125818	0.91988	8.25853	0.000446691	0.052122	ENSG00000125818	20	1113263	1189415	PSMF1	9491	proteasome (prosome, macropain) inhibitor subunit 1 (PI31) [Source:HGNC Symbol;Acc:HGNC:9571]	protein_coding
ENSG00000095932	1.59384	3.05178	0.000448742	0.052122	ENSG00000095932	19	3473986	3480542	SMIM24	284422	small integral membrane protein 24 [Source:HGNC Symbol;Acc:HGNC:37244]	protein_coding
ENSG00000130522	0.522132	5.94879	0.000457573	0.0527048	ENSG00000130522	19	18279760	18281622	JUND	3727	jun D proto-oncogene [Source:HGNC Symbol;Acc:HGNC:6206]	protein_coding
ENSG00000196890	1.03335	4.0865	0.000480276	0.0541886	ENSG00000196890	1	228458107	228460470	HIST3H2BB	128312	histone cluster 3, H2bb [Source:HGNC Symbol;Acc:HGNC:20514]	protein_coding
ENSG00000153234	1.14006	1.37126	0.000481235	0.0541886	ENSG00000153234	2	156324432	156342348	NR4A2	4929	nuclear receptor subfamily 4, group A, member 2 [Source:HGNC Symbol;Acc:HGNC:7981]	protein_coding
ENSG00000150764	-1.3225	0.472242	0.000490336	0.0541886	ENSG00000150764	11	111927144	112022584	DIXDC1	85458	DIX domain containing 1 [Source:HGNC Symbol;Acc:HGNC:23695]	protein_coding
ENSG00000146535	0.936932	5.59194	0.00049126	0.0541886	ENSG00000146535	7	2728112	2844324	GNA12	2768	guanine nucleotide binding protein (G protein) alpha 12 [Source:HGNC Symbol;Acc:HGNC:4380]	protein_coding
ENSG00000181788	0.870943	6.57127	0.000495323	0.0541886	ENSG00000181788	3	150741127	150763477	SIAH2	6478	siah E3 ubiquitin protein ligase 2 [Source:HGNC Symbol;Acc:HGNC:10858]	protein_coding
ENSG00000168913	-1.49678	-0.512549	0.000497305	0.0541886	ENSG00000168913	9	34521040	34523041	ENHO	375704	energy homeostasis associated [Source:HGNC Symbol;Acc:HGNC:24838]	protein_coding
ENSG00000109321	2.29958	-0.210969	0.000497898	0.0541886	ENSG00000109321	4	74445134	74455009	AREG	374	amphiregulin [Source:HGNC Symbol;Acc:HGNC:651]	protein_coding
ENSG00000108582	0.730795	7.68037	0.000507037	0.0543676	ENSG00000108582	17	30378905	30469989	CPD	1362	carboxypeptidase D [Source:HGNC Symbol;Acc:HGNC:2301]	protein_coding
ENSG00000147454	1.00672	11.1882	0.000509775	0.0543676	ENSG00000147454	8	23528805	23575463	SLC25A37	51312	solute carrier family 25 (mitochondrial iron transporter), member 37 [Source:HGNC Symbol;Acc:HGNC:29786]	protein_coding
ENSG00000186529	0.697049	7.30408	0.000511344	0.0543676	ENSG00000186529	19	15615617	15662825	CYP4F3	4051	cytochrome P450, family 4, subfamily F, polypeptide 3 [Source:HGNC Symbol;Acc:HGNC:2646]	protein_coding
ENSG00000007968	1.0239	6.47993	0.000516564	0.0545034	ENSG00000007968	1	23506430	23531220	E2F2	1870	E2F transcription factor 2 [Source:HGNC Symbol;Acc:HGNC:3114]	protein_coding
ENSG00000083444	0.67844	4.86572	0.000541161	0.0566661	ENSG00000083444	1	11934205	11975538	PLOD1	5351	procollagen-lysine, 2-oxoglutarate 5-dioxygenase 1 [Source:HGNC Symbol;Acc:HGNC:9081]	protein_coding
ENSG00000166527	1.26827	4.03345	0.000548397	0.0569921	ENSG00000166527	12	8509475	8522366	CLEC4D	338339	C-type lectin domain family 4, member D [Source:HGNC Symbol;Acc:HGNC:14554]	protein_coding
ENSG00000104904	0.934129	10.3014	0.00055942	0.0575188	ENSG00000104904	19	2269509	2273490	OAZ1	4946	ornithine decarboxylase antizyme 1 [Source:HGNC Symbol;Acc:HGNC:8095]	protein_coding
ENSG00000273734	0.930253	8.44077	0.000561788	0.0575188	ENSG00000273734	19	2269525	2341172	LLfos-48D6.2	NA	Uncharacterized protein [Source:UniProtKB/TrEMBL;Acc:A0A087WYN8]	protein_coding
ENSG00000138867	0.950065	8.65132	0.000566273	0.0575517	ENSG00000138867	22	24540423	24555935	GUCD1	83606	guanylyl cyclase domain containing 1 [Source:HGNC Symbol;Acc:HGNC:14237]	protein_coding
ENSG00000184588	0.690726	6.6241	0.000580179	0.0585346	ENSG00000184588	1	65792514	66374579	PDE4B	5142	phosphodiesterase 4B, cAMP-specific [Source:HGNC Symbol;Acc:HGNC:8781]	protein_coding
ENSG00000169439	1.07509	1.47091	0.000597612	0.0598564	ENSG00000169439	8	96493351	96611780	SDC2	6383	syndecan 2 [Source:HGNC Symbol;Acc:HGNC:10659]	protein_coding
ENSG00000092421	1.71914	-1.86957	0.000605073	0.0601678	ENSG00000092421	5	116443616	116574934	SEMA6A	57556	sema domain, transmembrane domain (TM), and cytoplasmic domain, (semaphorin) 6A [Source:HGNC Symbol;Acc:HGNC:10738]	protein_coding
ENSG00000081985	1.14914	2.76959	0.000611134	0.0603364	ENSG00000081985	1	67307364	67396900	IL12RB2	3595	interleukin 12 receptor, beta 2 [Source:HGNC Symbol;Acc:HGNC:5972]	protein_coding
ENSG00000118503	0.659557	6.0592	0.000625989	0.0609404	ENSG00000118503	6	137867188	137883312	TNFAIP3	7128	tumor necrosis factor, alpha-induced protein 3 [Source:HGNC Symbol;Acc:HGNC:11896]	protein_coding
ENSG00000187624	1.74562	-0.699167	0.000627843	0.0609404	ENSG00000187624	17	410327	431062	C17orf97	400566	chromosome 17 open reading frame 97 [Source:HGNC Symbol;Acc:HGNC:33800]	protein_coding
ENSG00000112077	1.17374	1.35572	0.000630479	0.0609404	ENSG00000112077	6	49605158	49636839	RHAG	6005	Rh-associated glycoprotein [Source:HGNC Symbol;Acc:HGNC:10006]	protein_coding
ENSG00000166130	0.652586	4.25102	0.000654278	0.0617384	ENSG00000166130	12	98613405	98645113	IKBIP	121457	IKBKB interacting protein [Source:HGNC Symbol;Acc:HGNC:26430]	protein_coding
ENSG00000008441	1.14454	6.02172	0.000655507	0.0617384	ENSG00000008441	19	12995608	13098796	NFIX	4784	nuclear factor I/X (CCAAT-binding transcription factor) [Source:HGNC Symbol;Acc:HGNC:7788]	protein_coding
ENSG00000196083	0.670368	6.60952	0.000657115	0.0617384	ENSG00000196083	3	190514051	190659750	IL1RAP	3556	interleukin 1 receptor accessory protein [Source:HGNC Symbol;Acc:HGNC:5995]	protein_coding
ENSG00000204991	1.2296	-0.326831	0.000657957	0.0617384	ENSG00000204991	16	89818179	89871319	SPIRE2	84501	spire-type actin nucleation factor 2 [Source:HGNC Symbol;Acc:HGNC:30623]	protein_coding
ENSG00000178075	0.652662	3.45761	0.000661068	0.0617384	ENSG00000178075	3	113828182	113947174	GRAMD1C	54762	GRAM domain containing 1C [Source:HGNC Symbol;Acc:HGNC:25252]	protein_coding
ENSG00000100225	0.974608	9.66657	0.000671781	0.0623179	ENSG00000100225	22	32474676	32498829	FBXO7	25793	F-box protein 7 [Source:HGNC Symbol;Acc:HGNC:13586]	protein_coding
ENSG00000189221	2.34857	0.390507	0.000685814	0.0631955	ENSG00000189221	X	43654907	43746824	MAOA	4128	monoamine oxidase A [Source:HGNC Symbol;Acc:HGNC:6833]	protein_coding
ENSG00000120696	0.704522	4.90281	0.000691372	0.0632858	ENSG00000120696	13	41189833	41194566	KBTBD7	84078	kelch repeat and BTB (POZ) domain containing 7 [Source:HGNC Symbol;Acc:HGNC:25266]	protein_coding
ENSG00000165061	1.77154	-0.660527	0.000710367	0.0645967	ENSG00000165061	8	40530590	40897833	ZMAT4	79698	zinc finger, matrin-type 4 [Source:HGNC Symbol;Acc:HGNC:25844]	protein_coding
ENSG00000173166	-0.91222	1.91215	0.00072564	0.0651264	ENSG00000173166	2	203394345	203535410	RAPH1	65059	Ras association (RalGDS/AF-6) and pleckstrin homology domains 1 [Source:HGNC Symbol;Acc:HGNC:14436]	protein_coding
ENSG00000161921	0.994341	4.99473	0.000728212	0.0651264	ENSG00000161921	17	4733526	4739922	CXCL16	58191	chemokine (C-X-C motif) ligand 16 [Source:HGNC Symbol;Acc:HGNC:16642]	protein_coding
ENSG00000180871	0.694301	9.63495	0.000730327	0.0651264	ENSG00000180871	2	218125289	218137253	CXCR2	3579	chemokine (C-X-C motif) receptor 2 [Source:HGNC Symbol;Acc:HGNC:6027]	protein_coding
ENSG00000135604	0.616519	5.74818	0.000758432	0.0662962	ENSG00000135604	6	144150526	144188370	STX11	8676	syntaxin 11 [Source:HGNC Symbol;Acc:HGNC:11429]	protein_coding
ENSG00000132514	-0.935839	2.97171	0.000759303	0.0662962	ENSG00000132514	17	7074537	7080307	CLEC10A	10462	C-type lectin domain family 10, member A [Source:HGNC Symbol;Acc:HGNC:16916]	protein_coding
ENSG00000105402	0.740104	6.63892	0.00076243	0.0662962	ENSG00000105402	19	47487637	47515240	NAPA	8775	N-ethylmaleimide-sensitive factor attachment protein, alpha [Source:HGNC Symbol;Acc:HGNC:7641]	protein_coding
ENSG00000104903	0.900618	6.77407	0.000762631	0.0662962	ENSG00000104903	19	13099033	13103161	LYL1	4066	lymphoblastic leukemia associated hematopoiesis regulator 1 [Source:HGNC Symbol;Acc:HGNC:6734]	protein_coding
ENSG00000164530	-1.04036	1.65097	0.000781885	0.0673339	ENSG00000164530	6	36948263	36964837	PI16	221476	peptidase inhibitor 16 [Source:HGNC Symbol;Acc:HGNC:21245]	protein_coding
ENSG00000171049	0.603354	7.51616	0.000784312	0.0673339	ENSG00000171049	19	51752026	51770526	FPR2	2358	formyl peptide receptor 2 [Source:HGNC Symbol;Acc:HGNC:3827]	protein_coding
ENSG00000125170	1.21972	1.75039	0.00082314	0.0698004	ENSG00000125170	16	57471922	57487327	DOK4	55715	docking protein 4 [Source:HGNC Symbol;Acc:HGNC:19868]	protein_coding
ENSG00000171552	1.00015	9.56725	0.000823141	0.0698004	ENSG00000171552	20	31664452	31723989	BCL2L1	598	BCL2-like 1 [Source:HGNC Symbol;Acc:HGNC:992]	protein_coding
ENSG00000174132	0.740671	3.28661	0.000839891	0.0707864	ENSG00000174132	5	100535305	100586741	FAM174A	345757	family with sequence similarity 174, member A [Source:HGNC Symbol;Acc:HGNC:24943]	protein_coding
ENSG00000185950	0.748838	5.48314	0.000860144	0.0719054	ENSG00000185950	13	109752698	109786568	IRS2	8660	insulin receptor substrate 2 [Source:HGNC Symbol;Acc:HGNC:6126]	protein_coding
ENSG00000138119	-0.803671	4.17164	0.000867117	0.0719054	ENSG00000138119	10	93306429	93482317	MYOF	26509	myoferlin [Source:HGNC Symbol;Acc:HGNC:3656]	protein_coding
ENSG00000167600	-1.29059	0.706947	0.000868774	0.0719054	ENSG00000167600	19	41193049	41207539	CYP2S1	29785	cytochrome P450, family 2, subfamily S, polypeptide 1 [Source:HGNC Symbol;Acc:HGNC:15654]	protein_coding
ENSG00000178726	1.32182	4.72107	0.00088033	0.0724281	ENSG00000178726	20	23045633	23049741	THBD	7056	thrombomodulin [Source:HGNC Symbol;Acc:HGNC:11784]	protein_coding
ENSG00000167613	-0.601093	6.20334	0.000889573	0.0725731	ENSG00000167613	19	54351384	54370558	LAIR1	3903	leukocyte-associated immunoglobulin-like receptor 1 [Source:HGNC Symbol;Acc:HGNC:6477]	protein_coding
ENSG00000089041	-0.554778	4.39816	0.000896789	0.0725731	ENSG00000089041	12	121132819	121188032	P2RX7	5027	purinergic receptor P2X, ligand gated ion channel, 7 [Source:HGNC Symbol;Acc:HGNC:8537]	protein_coding
ENSG00000154328	0.730449	3.23201	0.000897844	0.0725731	ENSG00000154328	8	11769639	11787346	NEIL2	252969	nei-like DNA glycosylase 2 [Source:HGNC Symbol;Acc:HGNC:18956]	protein_coding
ENSG00000204323	0.918432	4.10582	0.000929542	0.0746984	ENSG00000204323	17	75633434	75641404	SMIM5	643008	small integral membrane protein 5 [Source:HGNC Symbol;Acc:HGNC:40030]	protein_coding
ENSG00000204681	-0.527183	4.2274	0.000936979	0.0748608	ENSG00000204681	6	29555629	29633976	GABBR1	2550	gamma-aminobutyric acid (GABA) B receptor, 1 [Source:HGNC Symbol;Acc:HGNC:4070]	protein_coding
ENSG00000135114	0.730853	4.49375	0.000944594	0.0748896	ENSG00000135114	12	121019111	121039242	OASL	8638	2'-5'-oligoadenylate synthetase-like [Source:HGNC Symbol;Acc:HGNC:8090]	protein_coding
ENSG00000124701	1.42338	-0.534964	0.000948176	0.0748896	ENSG00000124701	6	41053304	41064511	APOBEC2	10930	apolipoprotein B mRNA editing enzyme, catalytic polypeptide-like 2 [Source:HGNC Symbol;Acc:HGNC:605]	protein_coding
ENSG00000179750	1.62008	2.61425	0.00097949	0.0759772	ENSG00000179750	22	38982347	38992804	APOBEC3B	9582	apolipoprotein B mRNA editing enzyme, catalytic polypeptide-like 3B [Source:HGNC Symbol;Acc:HGNC:17352]	protein_coding
ENSG00000118689	0.799637	7.62906	0.000981625	0.0759772	ENSG00000118689	6	108559835	108684774	FOXO3	2309	forkhead box O3 [Source:HGNC Symbol;Acc:HGNC:3821]	protein_coding
ENSG00000205639	1.03021	4.19869	0.000985222	0.0759772	ENSG00000205639	2	24010081	24063321	MFSD2B	388931	major facilitator superfamily domain containing 2B [Source:HGNC Symbol;Acc:HGNC:37207]	protein_coding
ENSG00000167608	1.12988	0.723385	0.000986663	0.0759772	ENSG00000167608	19	54160108	54173250	TMC4	147798	transmembrane channel-like 4 [Source:HGNC Symbol;Acc:HGNC:22998]	protein_coding
ENSG00000159346	0.940842	10.1435	0.000994573	0.0759772	ENSG00000159346	1	202940823	202958572	ADIPOR1	51094	adiponectin receptor 1 [Source:HGNC Symbol;Acc:HGNC:24040]	protein_coding
ENSG00000198176	0.708047	5.60951	0.000994926	0.0759772	ENSG00000198176	13	113584721	113641470	TFDP1	7027	transcription factor Dp-1 [Source:HGNC Symbol;Acc:HGNC:11749]	protein_coding
ENSG00000205927	-1.40402	1.08048	0.00100588	0.0763916	ENSG00000205927	21	33025845	33029196	OLIG2	10215	oligodendrocyte lineage transcription factor 2 [Source:HGNC Symbol;Acc:HGNC:9398]	protein_coding
ENSG00000109756	0.579518	6.57965	0.00101897	0.0765866	ENSG00000109756	4	159104178	159360169	RAPGEF2	9693	Rap guanine nucleotide exchange factor (GEF) 2 [Source:HGNC Symbol;Acc:HGNC:16854]	protein_coding
ENSG00000152784	0.67833	3.29329	0.00101953	0.0765866	ENSG00000152784	4	80183879	80204329	PRDM8	56978	PR domain containing 8 [Source:HGNC Symbol;Acc:HGNC:13993]	protein_coding
ENSG00000139926	1.15332	-0.583379	0.00103059	0.0766531	ENSG00000139926	14	51489100	51730727	FRMD6	122786	FERM domain containing 6 [Source:HGNC Symbol;Acc:HGNC:19839]	protein_coding
ENSG00000157368	-1.424	-0.975051	0.00103151	0.0766531	ENSG00000157368	16	70579895	70660682	IL34	146433	interleukin 34 [Source:HGNC Symbol;Acc:HGNC:28529]	protein_coding
ENSG00000196961	0.79278	7.46857	0.00103908	0.0768032	ENSG00000196961	19	49766968	49807113	AP2A1	160	adaptor-related protein complex 2, alpha 1 subunit [Source:HGNC Symbol;Acc:HGNC:561]	protein_coding
ENSG00000170315	0.91082	10.4642	0.00104965	0.0768855	ENSG00000170315	17	16380798	16382745	UBB	7314	ubiquitin B [Source:HGNC Symbol;Acc:HGNC:12463]	protein_coding
ENSG00000181409	0.780722	6.03547	0.00105661	0.0768855	ENSG00000181409	17	81117295	81166077	AATK	9625	apoptosis-associated tyrosine kinase [Source:HGNC Symbol;Acc:HGNC:21]	protein_coding
ENSG00000128487	0.834933	7.57231	0.00105688	0.0768855	ENSG00000128487	17	20009344	20319026	SPECC1	92521	sperm antigen with calponin homology and coiled-coil domains 1 [Source:HGNC Symbol;Acc:HGNC:30615]	protein_coding
ENSG00000173083	0.840694	5.50085	0.00106718	0.0772277	ENSG00000173083	4	83292461	83335153	HPSE	10855	heparanase [Source:HGNC Symbol;Acc:HGNC:5164]	protein_coding
ENSG00000185201	0.645571	9.41987	0.00108009	0.0772822	ENSG00000185201	11	307631	315272	IFITM2	10581	interferon induced transmembrane protein 2 [Source:HGNC Symbol;Acc:HGNC:5413]	protein_coding
ENSG00000100226	0.638237	6.57872	0.00108125	0.0772822	ENSG00000100226	22	38705723	38738299	GTPBP1	9567	GTP binding protein 1 [Source:HGNC Symbol;Acc:HGNC:4669]	protein_coding
ENSG00000112195	0.709995	6.25033	0.0010847	0.0772822	ENSG00000112195	6	41190277	41201194	TREML2	79865	triggering receptor expressed on myeloid cells-like 2 [Source:HGNC Symbol;Acc:HGNC:21092]	protein_coding
ENSG00000115590	0.916608	6.2199	0.00115616	0.0819509	ENSG00000115590	2	101991844	102028544	IL1R2	7850	interleukin 1 receptor, type II [Source:HGNC Symbol;Acc:HGNC:5994]	protein_coding
ENSG00000119326	1.20934	2.1669	0.00116992	0.0825032	ENSG00000119326	9	108942569	109013529	CTNNAL1	8727	catenin (cadherin-associated protein), alpha-like 1 [Source:HGNC Symbol;Acc:HGNC:2512]	protein_coding
ENSG00000186204	-0.924232	2.03771	0.00118085	0.0828516	ENSG00000186204	19	15672757	15697174	CYP4F12	66002	cytochrome P450, family 4, subfamily F, polypeptide 12 [Source:HGNC Symbol;Acc:HGNC:18857]	protein_coding
ENSG00000142949	1.46255	1.68647	0.00119482	0.083408	ENSG00000142949	1	43525187	43623666	PTPRF	5792	protein tyrosine phosphatase, receptor type, F [Source:HGNC Symbol;Acc:HGNC:9670]	protein_coding
ENSG00000119636	0.98648	3.80549	0.0012051	0.0837028	ENSG00000119636	14	74019353	74082863	CCDC176	80127	coiled-coil domain containing 176 [Source:HGNC Symbol;Acc:HGNC:19855]	protein_coding
ENSG00000162873	1.34003	1.17407	0.00122332	0.0845433	ENSG00000162873	1	205336065	205357090	KLHDC8A	55220	kelch domain containing 8A [Source:HGNC Symbol;Acc:HGNC:25573]	protein_coding
ENSG00000165115	0.648583	4.51319	0.0013007	0.0894441	ENSG00000165115	9	83836698	83921465	KIF27	55582	kinesin family member 27 [Source:HGNC Symbol;Acc:HGNC:18632]	protein_coding
ENSG00000084110	0.735671	6.39269	0.00132176	0.0900228	ENSG00000084110	12	95972662	95996365	HAL	3034	histidine ammonia-lyase [Source:HGNC Symbol;Acc:HGNC:4806]	protein_coding
ENSG00000196549	0.978377	8.14995	0.00132214	0.0900228	ENSG00000196549	3	155024124	155183729	MME	4311	membrane metallo-endopeptidase [Source:HGNC Symbol;Acc:HGNC:7154]	protein_coding
ENSG00000116688	0.683292	6.6907	0.00134115	0.0908696	ENSG00000116688	1	11980181	12013514	MFN2	9927	mitofusin 2 [Source:HGNC Symbol;Acc:HGNC:16877]	protein_coding
ENSG00000160539	-1.25468	-0.655103	0.00135294	0.0912214	ENSG00000160539	9	131289694	131309262	PPAPDC3	84814	phosphatidic acid phosphatase type 2 domain containing 3 [Source:HGNC Symbol;Acc:HGNC:28174]	protein_coding
ENSG00000105701	1.04176	10.7857	0.00136164	0.0913074	ENSG00000105701	19	18531751	18544077	FKBP8	23770	FK506 binding protein 8, 38kDa [Source:HGNC Symbol;Acc:HGNC:3724]	protein_coding
ENSG00000074964	-0.61016	4.50353	0.00136743	0.0913074	ENSG00000074964	1	17539835	17697874	ARHGEF10L	55160	Rho guanine nucleotide exchange factor (GEF) 10-like [Source:HGNC Symbol;Acc:HGNC:25540]	protein_coding
ENSG00000112096	0.793514	10.3361	0.00142652	0.0947953	ENSG00000112096	6	159669057	159762529	SOD2	6648	superoxide dismutase 2, mitochondrial [Source:HGNC Symbol;Acc:HGNC:11180]	protein_coding
ENSG00000257335	0.90152	8.41366	0.00143795	0.0950973	ENSG00000257335	7	141907813	142106747	MGAM	8972	maltase-glucoamylase [Source:HGNC Symbol;Acc:HGNC:7043]	protein_coding
ENSG00000136819	0.911021	7.28057	0.0014704	0.0967804	ENSG00000136819	9	129827290	129835863	C9orf78	51759	chromosome 9 open reading frame 78 [Source:HGNC Symbol;Acc:HGNC:24932]	protein_coding
ENSG00000151466	0.682743	6.34904	0.00148991	0.0976	ENSG00000151466	4	128864921	129093607	SCLT1	132320	sodium channel and clathrin linker 1 [Source:HGNC Symbol;Acc:HGNC:26406]	protein_coding
ENSG00000012232	0.60611	6.65003	0.00153554	0.0994465	ENSG00000012232	8	28600469	28755599	EXTL3	2137	exostosin-like glycosyltransferase 3 [Source:HGNC Symbol;Acc:HGNC:3518]	protein_coding
ENSG00000163393	0.584863	5.52116	0.00153758	0.0994465	ENSG00000163393	1	115976498	116070054	SLC22A15	55356	solute carrier family 22, member 15 [Source:HGNC Symbol;Acc:HGNC:20301]	protein_coding
ENSG00000184481	1.03395	7.05366	0.00153969	0.0994465	ENSG00000184481	X	71096197	71103535	FOXO4	4303	forkhead box O4 [Source:HGNC Symbol;Acc:HGNC:7139]	protein_coding
ENSG00000183486	0.608484	7.94359	0.00154946	0.0996123	ENSG00000183486	21	41361943	41409390	MX2	4600	MX dynamin-like GTPase 2 [Source:HGNC Symbol;Acc:HGNC:7533]	protein_coding
ENSG00000136938	0.650977	4.66469	0.00158569	0.101469	ENSG00000136938	9	97983361	98015943	ANP32B	10541	acidic (leucine-rich) nuclear phosphoprotein 32 family, member B [Source:HGNC Symbol;Acc:HGNC:16677]	protein_coding
ENSG00000111885	0.554245	6.09644	0.0015953	0.101614	ENSG00000111885	6	119177209	119349761	MAN1A1	4121	mannosidase, alpha, class 1A, member 1 [Source:HGNC Symbol;Acc:HGNC:6821]	protein_coding
ENSG00000042832	0.774617	3.1875	0.00160968	0.101664	ENSG00000042832	8	132866958	133134903	TG	7038	thyroglobulin [Source:HGNC Symbol;Acc:HGNC:11764]	protein_coding
ENSG00000186184	0.670392	5.73719	0.00161531	0.101664	ENSG00000186184	13	27620742	27667415	POLR1D	51082	polymerase (RNA) I polypeptide D, 16kDa [Source:HGNC Symbol;Acc:HGNC:20422]	protein_coding
ENSG00000106034	-0.805224	2.59222	0.00161815	0.101664	ENSG00000106034	7	120988677	121297444	CPED1	79974	cadherin-like and PC-esterase domain containing 1 [Source:HGNC Symbol;Acc:HGNC:26159]	protein_coding
ENSG00000126088	0.568213	4.3664	0.00165063	0.103236	ENSG00000126088	1	45012147	45015575	UROD	7389	uroporphyrinogen decarboxylase [Source:HGNC Symbol;Acc:HGNC:12591]	protein_coding
ENSG00000196562	0.58394	7.29588	0.00165844	0.103256	ENSG00000196562	20	47656348	47786616	SULF2	55959	sulfatase 2 [Source:HGNC Symbol;Acc:HGNC:20392]	protein_coding
ENSG00000140416	0.709266	4.35873	0.00169495	0.104768	ENSG00000140416	15	63042632	63071915	TPM1	7168	tropomyosin 1 (alpha) [Source:HGNC Symbol;Acc:HGNC:12010]	protein_coding
ENSG00000197852	0.540251	7.38269	0.00169788	0.104768	ENSG00000197852	1	111680630	111755824	FAM212B	55924	family with sequence similarity 212, member B [Source:HGNC Symbol;Acc:HGNC:28045]	protein_coding
ENSG00000100221	0.479853	5.06818	0.00175314	0.107024	ENSG00000100221	22	38685543	38701556	JOSD1	9929	Josephin domain containing 1 [Source:HGNC Symbol;Acc:HGNC:28953]	protein_coding
ENSG00000158156	0.594452	5.26599	0.0017545	0.107024	ENSG00000158156	1	27959462	27968096	XKR8	55113	XK, Kell blood group complex subunit-related family, member 8 [Source:HGNC Symbol;Acc:HGNC:25508]	protein_coding
ENSG00000013306	1.00262	10.9613	0.00175766	0.107024	ENSG00000013306	17	44319625	44324870	SLC25A39	51629	solute carrier family 25, member 39 [Source:HGNC Symbol;Acc:HGNC:24279]	protein_coding
ENSG00000275302	0.723832	3.8849	0.00177372	0.107528	ENSG00000275302	17	36103590	36105621	CCL4	6351	chemokine (C-C motif) ligand 4 [Source:HGNC Symbol;Acc:HGNC:10630]	protein_coding
ENSG00000011422	0.819897	6.09494	0.00179382	0.108272	ENSG00000011422	19	43646095	43670547	PLAUR	5329	plasminogen activator, urokinase receptor [Source:HGNC Symbol;Acc:HGNC:9053]	protein_coding
ENSG00000113811	0.599641	4.10452	0.00181563	0.109112	ENSG00000113811	3	53884410	53891988	SELK	58515	selenoprotein K [Source:EntrezGene;Acc:58515]	protein_coding
ENSG00000119862	0.649595	4.27717	0.00186165	0.111393	ENSG00000119862	2	64453969	64461381	LGALSL	29094	lectin, galactoside-binding-like [Source:HGNC Symbol;Acc:HGNC:25012]	protein_coding
ENSG00000116962	-0.77245	2.74506	0.00187163	0.111507	ENSG00000116962	1	235975830	236065162	NID1	4811	nidogen 1 [Source:HGNC Symbol;Acc:HGNC:7821]	protein_coding
ENSG00000250361	0.803363	4.26297	0.00188543	0.111694	ENSG00000250361	4	143996104	144019345	GYPB	2994	glycophorin B (MNS blood group) [Source:HGNC Symbol;Acc:HGNC:4703]	protein_coding
ENSG00000060138	0.981339	9.20236	0.00189281	0.111694	ENSG00000060138	12	10699089	10723312	YBX3	8531	Y box binding protein 3 [Source:HGNC Symbol;Acc:HGNC:2428]	protein_coding
ENSG00000153046	0.722048	5.5196	0.00190471	0.111694	ENSG00000153046	6	4706159	4955551	CDYL	9425	chromodomain protein, Y-like [Source:HGNC Symbol;Acc:HGNC:1811]	protein_coding
ENSG00000163235	0.643955	4.65805	0.00190709	0.111694	ENSG00000163235	2	70447280	70554193	TGFA	7039	transforming growth factor, alpha [Source:HGNC Symbol;Acc:HGNC:11765]	protein_coding
ENSG00000197020	0.679478	4.06399	0.00192599	0.112039	ENSG00000197020	19	21722766	21767628	ZNF100	163227	zinc finger protein 100 [Source:HGNC Symbol;Acc:HGNC:12880]	protein_coding
ENSG00000221983	0.71621	9.23257	0.00192919	0.112039	ENSG00000221983	19	18571730	18577550	UBA52	7311	ubiquitin A-52 residue ribosomal protein fusion product 1 [Source:HGNC Symbol;Acc:HGNC:12458]	protein_coding
ENSG00000182985	1.35409	1.38904	0.00193733	0.112041	ENSG00000182985	11	115169218	115504957	CADM1	23705	cell adhesion molecule 1 [Source:HGNC Symbol;Acc:HGNC:5951]	protein_coding
ENSG00000140526	0.599157	8.49574	0.00196762	0.113025	ENSG00000140526	15	89087459	89202360	ABHD2	11057	abhydrolase domain containing 2 [Source:HGNC Symbol;Acc:HGNC:18717]	protein_coding
ENSG00000107796	0.865548	2.31638	0.00197822	0.113025	ENSG00000107796	10	88935074	88991390	ACTA2	59	actin, alpha 2, smooth muscle, aorta [Source:HGNC Symbol;Acc:HGNC:130]	protein_coding
ENSG00000136732	1.13168	9.78772	0.00198052	0.113025	ENSG00000136732	2	126655933	126696675	GYPC	2995	glycophorin C (Gerbich blood group) [Source:HGNC Symbol;Acc:HGNC:4704]	protein_coding
ENSG00000143321	0.752225	7.71487	0.00200133	0.113025	ENSG00000143321	1	156742107	156766925	HDGF	3068	hepatoma-derived growth factor [Source:HGNC Symbol;Acc:HGNC:4856]	protein_coding
ENSG00000151491	-1.05795	1.07534	0.00200755	0.113025	ENSG00000151491	12	15620158	15882329	EPS8	2059	epidermal growth factor receptor pathway substrate 8 [Source:HGNC Symbol;Acc:HGNC:3420]	protein_coding
ENSG00000112299	1.25311	5.05997	0.0020091	0.113025	ENSG00000112299	6	132681590	132714049	VNN1	8876	vanin 1 [Source:HGNC Symbol;Acc:HGNC:12705]	protein_coding
ENSG00000123213	-0.57221	3.19004	0.00201159	0.113025	ENSG00000123213	5	65722196	65871725	NLN	57486	neurolysin (metallopeptidase M3 family) [Source:HGNC Symbol;Acc:HGNC:16058]	protein_coding
ENSG00000130165	0.740527	5.16528	0.00202869	0.113525	ENSG00000130165	19	11551147	11559236	ELOF1	84337	ELF1 homolog, elongation factor 1 [Source:HGNC Symbol;Acc:HGNC:28691]	protein_coding
ENSG00000215114	0.642079	6.39922	0.00205471	0.113615	ENSG00000215114	8	58411264	58451501	UBXN2B	137886	UBX domain protein 2B [Source:HGNC Symbol;Acc:HGNC:27035]	protein_coding
ENSG00000163464	0.681973	8.94721	0.00206045	0.113615	ENSG00000163464	2	218162845	218166995	CXCR1	3577	chemokine (C-X-C motif) receptor 1 [Source:HGNC Symbol;Acc:HGNC:6026]	protein_coding
ENSG00000102524	0.736292	5.77454	0.00206219	0.113615	ENSG00000102524	13	108251240	108308484	TNFSF13B	10673	tumor necrosis factor (ligand) superfamily, member 13b [Source:HGNC Symbol;Acc:HGNC:11929]	protein_coding
ENSG00000185883	0.755231	6.10892	0.00206319	0.113615	ENSG00000185883	16	2513726	2520223	ATP6V0C	527	ATPase, H+ transporting, lysosomal 16kDa, V0 subunit c [Source:HGNC Symbol;Acc:HGNC:855]	protein_coding
ENSG00000155744	0.641057	7.20291	0.00208416	0.114314	ENSG00000155744	2	200973718	201071671	FAM126B	285172	family with sequence similarity 126, member B [Source:HGNC Symbol;Acc:HGNC:28593]	protein_coding
ENSG00000136867	0.527396	6.47528	0.00209697	0.114524	ENSG00000136867	9	113150942	113164137	SLC31A2	1318	solute carrier family 31 (copper transporter), member 2 [Source:HGNC Symbol;Acc:HGNC:11017]	protein_coding
ENSG00000164715	0.582471	5.92883	0.00210455	0.114524	ENSG00000164715	7	98106885	98209633	LMTK2	22853	lemur tyrosine kinase 2 [Source:HGNC Symbol;Acc:HGNC:17880]	protein_coding
ENSG00000185909	0.928411	3.60846	0.002156	0.116864	ENSG00000185909	3	49171611	49176486	KLHDC8B	200942	kelch domain containing 8B [Source:HGNC Symbol;Acc:HGNC:28557]	protein_coding
ENSG00000196684	0.548946	7.00758	0.00219311	0.117083	ENSG00000196684	19	16134028	16158575	HSH2D	84941	hematopoietic SH2 domain containing [Source:HGNC Symbol;Acc:HGNC:24920]	protein_coding
ENSG00000156381	0.981711	2.98116	0.0021936	0.117083	ENSG00000156381	14	102501760	102509799	ANKRD9	122416	ankyrin repeat domain 9 [Source:HGNC Symbol;Acc:HGNC:20096]	protein_coding
ENSG00000167815	0.834702	5.99408	0.00219826	0.117083	ENSG00000167815	19	12796820	12801859	PRDX2	7001	peroxiredoxin 2 [Source:HGNC Symbol;Acc:HGNC:9353]	protein_coding
ENSG00000168546	-1.03809	0.198936	0.00219906	0.117083	ENSG00000168546	8	21690403	21812357	GFRA2	2675	GDNF family receptor alpha 2 [Source:HGNC Symbol;Acc:HGNC:4244]	protein_coding
ENSG00000039068	1.16446	2.61224	0.0022024	0.117083	ENSG00000039068	16	68737225	68835548	CDH1	999	cadherin 1, type 1 [Source:HGNC Symbol;Acc:HGNC:1748]	protein_coding
ENSG00000173868	0.767332	8.12432	0.00224242	0.118754	ENSG00000173868	17	49223362	49230766	PHOSPHO1	162466	phosphatase, orphan 1 [Source:HGNC Symbol;Acc:HGNC:16815]	protein_coding
ENSG00000115604	0.755497	4.98501	0.00225254	0.118834	ENSG00000115604	2	102311529	102398775	IL18R1	8809	interleukin 18 receptor 1 [Source:HGNC Symbol;Acc:HGNC:5988]	protein_coding
ENSG00000174652	0.47579	5.70553	0.00226235	0.118898	ENSG00000174652	19	9412598	9435578	ZNF266	10781	zinc finger protein 266 [Source:HGNC Symbol;Acc:HGNC:13059]	protein_coding
ENSG00000130821	1.08523	6.48089	0.0022784	0.119288	ENSG00000130821	X	153688099	153696593	SLC6A8	6535	solute carrier family 6 (neurotransmitter transporter), member 8 [Source:HGNC Symbol;Acc:HGNC:11055]	protein_coding
ENSG00000111452	-0.769917	2.57514	0.00230828	0.12025	ENSG00000111452	12	130953907	131141469	ADGRD1	283383	adhesion G protein-coupled receptor D1 [Source:HGNC Symbol;Acc:HGNC:19893]	protein_coding
ENSG00000166171	0.867965	1.9189	0.00231418	0.12025	ENSG00000166171	10	101570560	101609668	DPCD	25911	deleted in primary ciliary dyskinesia homolog (mouse) [Source:HGNC Symbol;Acc:HGNC:24542]	protein_coding
ENSG00000135821	0.691682	9.51508	0.00233198	0.120722	ENSG00000135821	1	182381704	182392206	GLUL	2752	glutamate-ammonia ligase [Source:HGNC Symbol;Acc:HGNC:4341]	protein_coding
ENSG00000031081	-0.492513	4.75943	0.00235206	0.121306	ENSG00000031081	3	119294373	119420714	ARHGAP31	57514	Rho GTPase activating protein 31 [Source:HGNC Symbol;Acc:HGNC:29216]	protein_coding
ENSG00000196352	0.829013	7.1744	0.00236611	0.121578	ENSG00000196352	1	207321508	207360966	CD55	1604	CD55 molecule, decay accelerating factor for complement (Cromer blood group) [Source:HGNC Symbol;Acc:HGNC:2665]	protein_coding
ENSG00000188659	-1.93889	-0.205549	0.00242716	0.124253	ENSG00000188659	15	82262810	82284930	SAXO2	283726	stabilizer of axonemal microtubules 2 [Source:HGNC Symbol;Acc:HGNC:33727]	protein_coding
ENSG00000204020	0.876026	2.95149	0.00245319	0.125094	ENSG00000204020	10	88761406	88778242	LIPN	643418	lipase, family member N [Source:HGNC Symbol;Acc:HGNC:23452]	protein_coding
ENSG00000099785	0.90785	6.75434	0.00246169	0.125094	ENSG00000099785	19	8413270	8439017	MARCH2	51257	membrane-associated ring finger (C3HC4) 2, E3 ubiquitin protein ligase [Source:HGNC Symbol;Acc:HGNC:28038]	protein_coding
ENSG00000143774	1.10156	9.02068	0.00247732	0.125427	ENSG00000143774	1	228139962	228148984	GUK1	2987	guanylate kinase 1 [Source:HGNC Symbol;Acc:HGNC:4693]	protein_coding
ENSG00000249992	1.1835	1.52185	0.00249339	0.12578	ENSG00000249992	3	45224466	45226278	TMEM158	25907	transmembrane protein 158 (gene/pseudogene) [Source:HGNC Symbol;Acc:HGNC:30293]	protein_coding
ENSG00000260272	0.714764	6.04261	0.00250655	0.125984	ENSG00000260272	16	2496032	2520218	RP11-20I23.1	NA	Uncharacterized protein [Source:UniProtKB/TrEMBL;Acc:H3BQ06]	protein_coding
ENSG00000198876	0.947153	10.3293	0.00252364	0.126383	ENSG00000198876	9	34086387	34127399	DCAF12	25853	DDB1 and CUL4 associated factor 12 [Source:HGNC Symbol;Acc:HGNC:19911]	protein_coding
ENSG00000099804	0.829907	6.94624	0.00257877	0.127837	ENSG00000099804	19	531712	542092	CDC34	997	cell division cycle 34 [Source:HGNC Symbol;Acc:HGNC:1734]	protein_coding
ENSG00000158373	0.463125	4.89667	0.00258742	0.127837	ENSG00000158373	6	26158146	26171349	HIST1H2BD	3017	histone cluster 1, H2bd [Source:HGNC Symbol;Acc:HGNC:4747]	protein_coding
ENSG00000136842	0.95593	5.26874	0.00258885	0.127837	ENSG00000136842	9	97501180	97601748	TMOD1	7111	tropomodulin 1 [Source:HGNC Symbol;Acc:HGNC:11871]	protein_coding
ENSG00000106780	0.61298	8.2339	0.00259134	0.127837	ENSG00000106780	9	120600813	120714470	MEGF9	1955	multiple EGF-like-domains 9 [Source:HGNC Symbol;Acc:HGNC:3234]	protein_coding
ENSG00000146007	0.692152	5.79127	0.00259892	0.127837	ENSG00000146007	5	140698680	140706676	ZMAT2	153527	zinc finger, matrin-type 2 [Source:HGNC Symbol;Acc:HGNC:26433]	protein_coding
ENSG00000153157	-1.83336	0.875778	0.00262858	0.128549	ENSG00000153157	6	10886831	10979320	SYCP2L	221711	synaptonemal complex protein 2-like [Source:HGNC Symbol;Acc:HGNC:21537]	protein_coding
ENSG00000155111	0.529011	5.87796	0.002632	0.128549	ENSG00000155111	6	110609978	110815958	CDK19	23097	cyclin-dependent kinase 19 [Source:HGNC Symbol;Acc:HGNC:19338]	protein_coding
ENSG00000109381	0.571537	6.63757	0.00266238	0.129214	ENSG00000109381	4	139028112	139177218	ELF2	1998	E74-like factor 2 (ets domain transcription factor) [Source:HGNC Symbol;Acc:HGNC:3317]	protein_coding
ENSG00000104450	0.830321	2.35392	0.0026688	0.129214	ENSG00000104450	8	100157906	100259278	SPAG1	6674	sperm associated antigen 1 [Source:HGNC Symbol;Acc:HGNC:11212]	protein_coding
ENSG00000184221	-0.904919	2.20552	0.00267931	0.129214	ENSG00000184221	21	33070144	33072420	OLIG1	116448	oligodendrocyte transcription factor 1 [Source:HGNC Symbol;Acc:HGNC:16983]	protein_coding
ENSG00000158856	1.11669	9.07197	0.00270344	0.129214	ENSG00000158856	8	22048995	22082527	DMTN	2039	dematin actin binding protein [Source:HGNC Symbol;Acc:HGNC:3382]	protein_coding
ENSG00000151490	-0.889505	2.76515	0.00270996	0.129214	ENSG00000151490	12	15322397	15597399	PTPRO	5800	protein tyrosine phosphatase, receptor type, O [Source:HGNC Symbol;Acc:HGNC:9678]	protein_coding
ENSG00000163739	0.802843	2.38558	0.0027107	0.129214	ENSG00000163739	4	73869393	73871242	CXCL1	2919	chemokine (C-X-C motif) ligand 1 (melanoma growth stimulating activity, alpha) [Source:HGNC Symbol;Acc:HGNC:4602]	protein_coding
ENSG00000006007	0.538857	5.99277	0.00272326	0.129214	ENSG00000006007	16	19501689	19522145	GDE1	51573	glycerophosphodiester phosphodiesterase 1 [Source:HGNC Symbol;Acc:HGNC:29644]	protein_coding
ENSG00000276410	0.545144	5.12394	0.00272471	0.129214	ENSG00000276410	6	26043227	26123904	HIST1H2BB	3018	histone cluster 1, H2bb [Source:HGNC Symbol;Acc:HGNC:4751]	protein_coding
ENSG00000011028	0.867016	4.83235	0.00272975	0.129214	ENSG00000011028	17	62627401	62693597	MRC2	9902	mannose receptor, C type 2 [Source:HGNC Symbol;Acc:HGNC:16875]	protein_coding
ENSG00000125538	0.711062	5.40722	0.00280498	0.132322	ENSG00000125538	2	112829751	112836903	IL1B	3553	interleukin 1, beta [Source:HGNC Symbol;Acc:HGNC:5992]	protein_coding
ENSG00000107551	-0.511522	6.1464	0.00285907	0.134415	ENSG00000107551	10	44959407	44995891	RASSF4	83937	Ras association (RalGDS/AF-6) domain family member 4 [Source:HGNC Symbol;Acc:HGNC:20793]	protein_coding
ENSG00000166148	1.15144	1.26409	0.00286951	0.134449	ENSG00000166148	12	63142759	63150942	AVPR1A	552	arginine vasopressin receptor 1A [Source:HGNC Symbol;Acc:HGNC:895]	protein_coding
ENSG00000153574	0.927361	5.52328	0.0029015	0.135488	ENSG00000153574	2	88691644	88750935	RPIA	22934	ribose 5-phosphate isomerase A [Source:HGNC Symbol;Acc:HGNC:10297]	protein_coding
ENSG00000104783	-0.735127	3.3583	0.0029364	0.13635	ENSG00000104783	19	43766533	43781257	KCNN4	3783	potassium channel, calcium activated intermediate/small conductance subfamily N alpha, member 4 [Source:HGNC Symbol;Acc:HGNC:6293]	protein_coding
ENSG00000135083	0.650303	5.79831	0.00293968	0.13635	ENSG00000135083	5	160251652	160345396	CCNJL	79616	cyclin J-like [Source:HGNC Symbol;Acc:HGNC:25876]	protein_coding
ENSG00000116675	0.950336	3.96888	0.00296457	0.137044	ENSG00000116675	1	65248219	65415869	DNAJC6	9829	DnaJ (Hsp40) homolog, subfamily C, member 6 [Source:HGNC Symbol;Acc:HGNC:15469]	protein_coding
ENSG00000183621	0.596651	4.75502	0.00300171	0.138299	ENSG00000183621	10	30820207	31031937	ZNF438	220929	zinc finger protein 438 [Source:HGNC Symbol;Acc:HGNC:21029]	protein_coding
ENSG00000116679	0.666091	7.5577	0.00304053	0.139394	ENSG00000116679	1	185296388	185317329	IVNS1ABP	10625	influenza virus NS1A binding protein [Source:HGNC Symbol;Acc:HGNC:16951]	protein_coding
ENSG00000182853	1.28914	-0.555622	0.00304564	0.139394	ENSG00000182853	17	4785285	4786433	VMO1	284013	vitelline membrane outer layer 1 homolog (chicken) [Source:HGNC Symbol;Acc:HGNC:30387]	protein_coding
ENSG00000204422	0.489323	5.36798	0.00307134	0.14	ENSG00000204422	6	31686962	31714072	XXbac-BPG32J3.20	NA	Uncharacterized protein [Source:UniProtKB/TrEMBL;Acc:U3KQA8]	protein_coding
ENSG00000278828	0.545147	5.20285	0.00307914	0.14	ENSG00000278828	6	27810064	27811300	HIST1H3H	8357	histone cluster 1, H3h [Source:HGNC Symbol;Acc:HGNC:4775]	protein_coding
ENSG00000189430	0.721817	3.78771	0.00317846	0.144041	ENSG00000189430	19	54906150	54916140	NCR1	9437	natural cytotoxicity triggering receptor 1 [Source:HGNC Symbol;Acc:HGNC:6731]	protein_coding
ENSG00000175711	0.78816	5.01408	0.00323584	0.145517	ENSG00000175711	17	82942155	83051810	B3GNTL1	146712	UDP-GlcNAc:betaGal beta-1,3-N-acetylglucosaminyltransferase-like 1 [Source:HGNC Symbol;Acc:HGNC:21727]	protein_coding
ENSG00000049759	0.760017	3.63413	0.00324131	0.145517	ENSG00000049759	18	58044367	58401540	NEDD4L	23327	neural precursor cell expressed, developmentally down-regulated 4-like, E3 ubiquitin protein ligase [Source:HGNC Symbol;Acc:HGNC:7728]	protein_coding
ENSG00000180953	0.555633	4.52234	0.0032426	0.145517	ENSG00000180953	15	79898840	79923702	ST20	400410	suppressor of tumorigenicity 20 [Source:HGNC Symbol;Acc:HGNC:33520]	protein_coding
ENSG00000076770	0.801498	8.55869	0.00327769	0.146269	ENSG00000076770	X	132369317	132489968	MBNL3	55796	muscleblind-like splicing regulator 3 [Source:HGNC Symbol;Acc:HGNC:20564]	protein_coding
ENSG00000179632	0.732697	7.02244	0.00328051	0.146269	ENSG00000179632	8	144104499	144107611	MAF1	84232	MAF1 homolog, negative regulator of RNA polymerase III [Source:HGNC Symbol;Acc:HGNC:24966]	protein_coding
ENSG00000117298	0.639906	7.40801	0.00329459	0.146353	ENSG00000117298	1	21217247	21345504	ECE1	1889	endothelin converting enzyme 1 [Source:HGNC Symbol;Acc:HGNC:3146]	protein_coding
ENSG00000179542	-1.16296	1.16245	0.00330371	0.146353	ENSG00000179542	X	143622790	143635777	SLITRK4	139065	SLIT and NTRK-like family, member 4 [Source:HGNC Symbol;Acc:HGNC:23502]	protein_coding
ENSG00000151150	-0.47985	5.15754	0.00331418	0.146353	ENSG00000151150	10	60026298	60733490	ANK3	288	ankyrin 3, node of Ranvier (ankyrin G) [Source:HGNC Symbol;Acc:HGNC:494]	protein_coding
ENSG00000158201	0.535835	5.70859	0.0033304	0.146601	ENSG00000158201	18	21650897	21704805	ABHD3	171586	abhydrolase domain containing 3 [Source:HGNC Symbol;Acc:HGNC:18718]	protein_coding
ENSG00000167995	0.679442	6.05968	0.00336649	0.147617	ENSG00000167995	11	61949821	61965515	BEST1	7439	bestrophin 1 [Source:HGNC Symbol;Acc:HGNC:12703]	protein_coding
ENSG00000203814	0.629582	5.2224	0.00337753	0.147617	ENSG00000203814	1	149782689	149812373	HIST2H2BF	440689	histone cluster 2, H2bf [Source:HGNC Symbol;Acc:HGNC:24700]	protein_coding
ENSG00000187116	0.776081	6.70012	0.00338553	0.147617	ENSG00000187116	19	54307070	54313139	LILRA5	353514	leukocyte immunoglobulin-like receptor, subfamily A (with TM domain), member 5 [Source:HGNC Symbol;Acc:HGNC:16309]	protein_coding
ENSG00000108946	0.55699	8.31056	0.00343413	0.149266	ENSG00000108946	17	68511780	68551319	PRKAR1A	5573	protein kinase, cAMP-dependent, regulatory, type I, alpha [Source:HGNC Symbol;Acc:HGNC:9388]	protein_coding
ENSG00000197081	0.61231	9.65483	0.00346687	0.149608	ENSG00000197081	6	159969099	160113507	IGF2R	3482	insulin-like growth factor 2 receptor [Source:HGNC Symbol;Acc:HGNC:5467]	protein_coding
ENSG00000047597	0.994539	5.14915	0.00347334	0.149608	ENSG00000047597	X	37685759	37732130	XK	7504	X-linked Kx blood group [Source:HGNC Symbol;Acc:HGNC:12811]	protein_coding
ENSG00000204427	0.48102	5.48184	0.00348625	0.149608	ENSG00000204427	6	31686949	31703444	ABHD16A	7920	abhydrolase domain containing 16A [Source:HGNC Symbol;Acc:HGNC:13921]	protein_coding
ENSG00000181104	0.668362	4.48015	0.00348925	0.149608	ENSG00000181104	5	76716043	76735781	F2R	2149	coagulation factor II (thrombin) receptor [Source:HGNC Symbol;Acc:HGNC:3537]	protein_coding
ENSG00000196411	0.841684	4.09661	0.00349612	0.149608	ENSG00000196411	7	100802565	100827521	EPHB4	2050	EPH receptor B4 [Source:HGNC Symbol;Acc:HGNC:3395]	protein_coding
ENSG00000132471	0.602211	7.37995	0.00357934	0.152697	ENSG00000132471	17	75845699	75856507	WBP2	23558	WW domain binding protein 2 [Source:HGNC Symbol;Acc:HGNC:12738]	protein_coding
ENSG00000139132	0.829579	6.21592	0.00362903	0.154325	ENSG00000139132	12	32399529	32646050	FGD4	121512	FYVE, RhoGEF and PH domain containing 4 [Source:HGNC Symbol;Acc:HGNC:19125]	protein_coding
ENSG00000166793	0.924381	1.94022	0.00365168	0.154325	ENSG00000166793	11	57645087	57649944	YPEL4	219539	yippee-like 4 [Source:HGNC Symbol;Acc:HGNC:18328]	protein_coding
ENSG00000100325	0.802318	8.06272	0.00366072	0.154325	ENSG00000100325	22	29788608	29838304	ASCC2	84164	activating signal cointegrator 1 complex subunit 2 [Source:HGNC Symbol;Acc:HGNC:24103]	protein_coding
ENSG00000196735	-0.722558	5.61101	0.00366218	0.154325	ENSG00000196735	6	32628179	32647062	HLA-DQA1	3117	major histocompatibility complex, class II, DQ alpha 1 [Source:HGNC Symbol;Acc:HGNC:4942]	protein_coding
ENSG00000172331	0.878539	6.65795	0.00367353	0.154333	ENSG00000172331	7	134646808	134679813	BPGM	669	2,3-bisphosphoglycerate mutase [Source:HGNC Symbol;Acc:HGNC:1093]	protein_coding
ENSG00000259371	0.52287	4.16852	0.00370797	0.155308	ENSG00000259371	14	24120956	24131829	RP11-468E2.6	NA	Uncharacterized protein [Source:UniProtKB/TrEMBL;Acc:H0YL77]	protein_coding
ENSG00000133193	0.687692	6.70614	0.00376574	0.157251	ENSG00000133193	17	73207353	73236753	FAM104A	84923	family with sequence similarity 104, member A [Source:HGNC Symbol;Acc:HGNC:25918]	protein_coding
ENSG00000080823	0.879383	0.930846	0.00378354	0.157465	ENSG00000080823	14	102224500	102305200	MOK	5891	MOK protein kinase [Source:HGNC Symbol;Acc:HGNC:9833]	protein_coding
ENSG00000008513	0.498271	7.51947	0.00379364	0.157465	ENSG00000008513	8	133454848	133571940	ST3GAL1	6482	ST3 beta-galactoside alpha-2,3-sialyltransferase 1 [Source:HGNC Symbol;Acc:HGNC:10862]	protein_coding
ENSG00000141084	0.836525	6.5135	0.00383655	0.158769	ENSG00000141084	16	67723066	67806652	RANBP10	57610	RAN binding protein 10 [Source:HGNC Symbol;Acc:HGNC:29285]	protein_coding
ENSG00000185640	-1.7951	-1.12929	0.00387758	0.159842	ENSG00000185640	12	52821410	52834295	KRT79	338785	keratin 79, type II [Source:HGNC Symbol;Acc:HGNC:28930]	protein_coding
ENSG00000165795	-0.767438	2.05489	0.00389025	0.159842	ENSG00000165795	14	21016763	21070872	NDRG2	57447	NDRG family member 2 [Source:HGNC Symbol;Acc:HGNC:14460]	protein_coding
ENSG00000112977	0.534781	5.18836	0.00389717	0.159842	ENSG00000112977	5	10679230	10761272	DAP	1611	death-associated protein [Source:HGNC Symbol;Acc:HGNC:2672]	protein_coding
ENSG00000079385	0.660082	4.25759	0.003911	0.159935	ENSG00000079385	19	42507304	42561234	CEACAM1	634	carcinoembryonic antigen-related cell adhesion molecule 1 (biliary glycoprotein) [Source:HGNC Symbol;Acc:HGNC:1814]	protein_coding
ENSG00000103056	-0.968417	4.26754	0.00396019	0.161325	ENSG00000103056	16	68358325	68448688	SMPD3	55512	sphingomyelin phosphodiesterase 3, neutral membrane (neutral sphingomyelinase II) [Source:HGNC Symbol;Acc:HGNC:14240]	protein_coding
ENSG00000175040	0.699951	4.43489	0.00396835	0.161325	ENSG00000175040	3	143119331	143124014	CHST2	9435	carbohydrate (N-acetylglucosamine-6-O) sulfotransferase 2 [Source:HGNC Symbol;Acc:HGNC:1970]	protein_coding
ENSG00000179914	1.25457	1.42205	0.00398787	0.161643	ENSG00000179914	1	160876539	160885170	ITLN1	55600	intelectin 1 (galactofuranose binding) [Source:HGNC Symbol;Acc:HGNC:18259]	protein_coding
ENSG00000059728	0.673502	9.34862	0.0041234	0.166419	ENSG00000059728	2	69897688	69942945	MXD1	4084	MAX dimerization protein 1 [Source:HGNC Symbol;Acc:HGNC:6761]	protein_coding
ENSG00000214253	0.726721	5.47027	0.00412977	0.166419	ENSG00000214253	7	101239458	101252316	FIS1	51024	fission, mitochondrial 1 [Source:HGNC Symbol;Acc:HGNC:21689]	protein_coding
ENSG00000178719	0.630728	7.06232	0.00414852	0.166688	ENSG00000178719	8	143990058	143993415	GRINA	2907	glutamate receptor, ionotropic, N-methyl D-aspartate-associated protein 1 (glutamate binding) [Source:HGNC Symbol;Acc:HGNC:4589]	protein_coding
ENSG00000115594	0.938582	4.75873	0.00417227	0.167157	ENSG00000115594	2	102064544	102179874	IL1R1	3554	interleukin 1 receptor, type I [Source:HGNC Symbol;Acc:HGNC:5993]	protein_coding
ENSG00000143365	-0.839212	2.85205	0.00422223	0.167931	ENSG00000143365	1	151806071	151831872	RORC	6097	RAR-related orphan receptor C [Source:HGNC Symbol;Acc:HGNC:10260]	protein_coding
ENSG00000206177	1.38007	5.93502	0.00422613	0.167931	ENSG00000206177	16	153892	166768	HBM	3042	hemoglobin, mu [Source:HGNC Symbol;Acc:HGNC:4826]	protein_coding
ENSG00000158828	0.73667	7.09039	0.00425471	0.167931	ENSG00000158828	1	20633455	20651511	PINK1	65018	PTEN induced putative kinase 1 [Source:HGNC Symbol;Acc:HGNC:14581]	protein_coding
ENSG00000133641	0.543428	3.15557	0.00426488	0.167931	ENSG00000133641	12	88033846	88050160	C12orf29	91298	chromosome 12 open reading frame 29 [Source:HGNC Symbol;Acc:HGNC:25322]	protein_coding
ENSG00000140564	0.663461	7.61495	0.00427832	0.167931	ENSG00000140564	15	90868592	90883458	FURIN	5045	furin (paired basic amino acid cleaving enzyme) [Source:HGNC Symbol;Acc:HGNC:8568]	protein_coding
ENSG00000065978	0.915924	8.77683	0.00428173	0.167931	ENSG00000065978	1	42682427	42702349	YBX1	4904	Y box binding protein 1 [Source:HGNC Symbol;Acc:HGNC:8014]	protein_coding
ENSG00000167671	0.975639	8.58529	0.00428338	0.167931	ENSG00000167671	19	4444999	4457822	UBXN6	80700	UBX domain protein 6 [Source:HGNC Symbol;Acc:HGNC:14928]	protein_coding
ENSG00000259784	0.724148	4.37066	0.00429803	0.167931	ENSG00000259784	16	2513965	2527955	RP11-20I23.3	NA	Uncharacterized protein [Source:UniProtKB/TrEMBL;Acc:H3BQ15]	protein_coding
ENSG00000141452	0.436391	5.30023	0.00430094	0.167931	ENSG00000141452	18	23503470	23531807	C18orf8	29919	chromosome 18 open reading frame 8 [Source:HGNC Symbol;Acc:HGNC:24326]	protein_coding
ENSG00000028277	-0.435021	5.59262	0.00433825	0.168113	ENSG00000028277	19	42086110	42196585	POU2F2	5452	POU class 2 homeobox 2 [Source:HGNC Symbol;Acc:HGNC:9213]	protein_coding
ENSG00000205809	1.3703	2.62608	0.00434128	0.168113	ENSG00000205809	12	10426854	10442300	KLRC2	3822	killer cell lectin-like receptor subfamily C, member 2 [Source:HGNC Symbol;Acc:HGNC:6375]	protein_coding
ENSG00000277224	0.525076	3.36304	0.00434903	0.168113	ENSG00000277224	6	26199559	26199939	HIST1H2BF	8343	histone cluster 1, H2bf [Source:HGNC Symbol;Acc:HGNC:4752]	protein_coding
ENSG00000111261	0.669924	4.74517	0.00435424	0.168113	ENSG00000111261	12	12326056	12350541	MANSC1	54682	MANSC domain containing 1 [Source:HGNC Symbol;Acc:HGNC:25505]	protein_coding
ENSG00000123240	0.724804	6.93763	0.00443843	0.17079	ENSG00000123240	10	13099449	13138308	OPTN	10133	optineurin [Source:HGNC Symbol;Acc:HGNC:17142]	protein_coding
ENSG00000073792	0.963668	5.7782	0.0044483	0.17079	ENSG00000073792	3	185643739	185825056	IGF2BP2	10644	insulin-like growth factor 2 mRNA binding protein 2 [Source:HGNC Symbol;Acc:HGNC:28867]	protein_coding
ENSG00000144655	0.644352	5.32704	0.00447016	0.171154	ENSG00000144655	3	39141855	39154562	CSRNP1	64651	cysteine-serine-rich nuclear protein 1 [Source:HGNC Symbol;Acc:HGNC:14300]	protein_coding
ENSG00000181143	-1.25718	-0.715133	0.0044869	0.17132	ENSG00000181143	19	8848844	8981342	MUC16	94025	mucin 16, cell surface associated [Source:HGNC Symbol;Acc:HGNC:15582]	protein_coding
ENSG00000105610	0.797592	4.7632	0.0045378	0.172786	ENSG00000105610	19	12884423	12887181	KLF1	10661	Kruppel-like factor 1 (erythroid) [Source:HGNC Symbol;Acc:HGNC:6345]	protein_coding
ENSG00000124564	1.95743	-0.884091	0.00465007	0.176575	ENSG00000124564	6	25833066	25882286	SLC17A3	10786	solute carrier family 17 (organic anion transporter), member 3 [Source:HGNC Symbol;Acc:HGNC:10931]	protein_coding
ENSG00000148344	1.15235	-0.482844	0.0047333	0.179243	ENSG00000148344	9	129738331	129753047	PTGES	9536	prostaglandin E synthase [Source:HGNC Symbol;Acc:HGNC:9599]	protein_coding
ENSG00000026652	0.489458	4.95538	0.00475989	0.179751	ENSG00000026652	6	161129979	161274061	AGPAT4	56895	1-acylglycerol-3-phosphate O-acyltransferase 4 [Source:HGNC Symbol;Acc:HGNC:20885]	protein_coding
ENSG00000070182	1.23949	7.20195	0.00477274	0.179751	ENSG00000070182	14	64746283	64879883	SPTB	6710	spectrin, beta, erythrocytic [Source:HGNC Symbol;Acc:HGNC:11274]	protein_coding
ENSG00000111961	-0.766899	2.47721	0.00478755	0.179819	ENSG00000111961	6	148272304	148552050	SASH1	23328	SAM and SH3 domain containing 1 [Source:HGNC Symbol;Acc:HGNC:19182]	protein_coding
ENSG00000127952	0.576042	3.50404	0.00482882	0.179948	ENSG00000127952	7	75996338	76048004	STYXL1	51657	serine/threonine/tyrosine interacting-like 1 [Source:HGNC Symbol;Acc:HGNC:18165]	protein_coding
ENSG00000150594	1.65309	-0.703807	0.00483634	0.179948	ENSG00000150594	10	111077163	111080907	ADRA2A	150	adrenoceptor alpha 2A [Source:HGNC Symbol;Acc:HGNC:281]	protein_coding
ENSG00000184584	-0.437013	5.23588	0.00483712	0.179948	ENSG00000184584	5	139475534	139482935	TMEM173	340061	transmembrane protein 173 [Source:HGNC Symbol;Acc:HGNC:27962]	protein_coding
ENSG00000105371	0.752559	1.97138	0.00485256	0.179948	ENSG00000105371	19	10286967	10288522	ICAM4	3386	intercellular adhesion molecule 4 (Landsteiner-Wiener blood group) [Source:HGNC Symbol;Acc:HGNC:5347]	protein_coding
ENSG00000196517	0.981411	2.78397	0.00485606	0.179948	ENSG00000196517	1	43991500	44031467	SLC6A9	6536	solute carrier family 6 (neurotransmitter transporter, glycine), member 9 [Source:HGNC Symbol;Acc:HGNC:11056]	protein_coding
ENSG00000109458	0.504566	5.42764	0.00489476	0.180897	ENSG00000109458	4	143336762	143474568	GAB1	2549	GRB2-associated binding protein 1 [Source:HGNC Symbol;Acc:HGNC:4066]	protein_coding
ENSG00000113369	0.552529	7.24906	0.00492789	0.181636	ENSG00000113369	5	91368724	91383359	ARRDC3	57561	arrestin domain containing 3 [Source:HGNC Symbol;Acc:HGNC:29263]	protein_coding
ENSG00000137261	1.01275	3.20405	0.00497909	0.182626	ENSG00000137261	6	24544104	24646155	KIAA0319	9856	KIAA0319 [Source:HGNC Symbol;Acc:HGNC:21580]	protein_coding
ENSG00000239642	-1.85709	-0.597722	0.00498118	0.182626	ENSG00000239642	5	131806993	131945698	MEIKIN	728637	meiotic kinetochore factor [Source:HGNC Symbol;Acc:HGNC:51253]	protein_coding
ENSG00000166086	0.829007	3.61791	0.00500251	0.182922	ENSG00000166086	11	134068925	134152001	JAM3	83700	junctional adhesion molecule 3 [Source:HGNC Symbol;Acc:HGNC:15532]	protein_coding
ENSG00000132906	0.452187	3.88615	0.00513759	0.187194	ENSG00000132906	1	15490832	15526534	CASP9	842	caspase 9, apoptosis-related cysteine peptidase [Source:HGNC Symbol;Acc:HGNC:1511]	protein_coding
ENSG00000119669	0.510416	5.25424	0.00514839	0.187194	ENSG00000119669	14	77024543	77028699	IRF2BPL	64207	interferon regulatory factor 2 binding protein-like [Source:HGNC Symbol;Acc:HGNC:14282]	protein_coding
ENSG00000103569	0.740218	8.99563	0.00516602	0.187194	ENSG00000103569	15	58138169	58185911	AQP9	366	aquaporin 9 [Source:HGNC Symbol;Acc:HGNC:643]	protein_coding
ENSG00000173334	0.531415	4.80011	0.00518462	0.187194	ENSG00000173334	8	125430321	125438405	TRIB1	10221	tribbles pseudokinase 1 [Source:HGNC Symbol;Acc:HGNC:16891]	protein_coding
ENSG00000141469	0.748332	5.46309	0.00518705	0.187194	ENSG00000141469	18	45724127	45752520	SLC14A1	6563	solute carrier family 14 (urea transporter), member 1 (Kidd blood group) [Source:HGNC Symbol;Acc:HGNC:10918]	protein_coding
ENSG00000198814	0.672268	6.52531	0.00524381	0.18875	ENSG00000198814	X	30653359	30731456	GK	2710	glycerol kinase [Source:HGNC Symbol;Acc:HGNC:4289]	protein_coding
ENSG00000169891	0.662569	6.4158	0.00526673	0.189082	ENSG00000169891	X	16946691	17153280	REPS2	9185	RALBP1 associated Eps domain containing 2 [Source:HGNC Symbol;Acc:HGNC:9963]	protein_coding
ENSG00000121957	0.678249	3.02343	0.0053322	0.190604	ENSG00000121957	1	108875350	108934545	GPSM2	29899	G-protein signaling modulator 2 [Source:HGNC Symbol;Acc:HGNC:29501]	protein_coding
ENSG00000100897	0.499939	6.52941	0.00534677	0.190604	ENSG00000100897	14	24114195	24125242	DCAF11	80344	DDB1 and CUL4 associated factor 11 [Source:HGNC Symbol;Acc:HGNC:20258]	protein_coding
ENSG00000134686	0.573767	7.60442	0.00535047	0.190604	ENSG00000134686	1	33323623	33431052	PHC2	1912	polyhomeotic homolog 2 (Drosophila) [Source:HGNC Symbol;Acc:HGNC:3183]	protein_coding
ENSG00000100439	0.415527	4.84931	0.00537203	0.19088	ENSG00000100439	14	22598237	22613215	ABHD4	63874	abhydrolase domain containing 4 [Source:HGNC Symbol;Acc:HGNC:20154]	protein_coding
ENSG00000123908	0.589231	7.73849	0.0054192	0.19157	ENSG00000123908	8	140520156	140635619	AGO2	27161	argonaute RISC catalytic component 2 [Source:HGNC Symbol;Acc:HGNC:3263]	protein_coding
ENSG00000121274	0.405641	4.3147	0.00543251	0.19157	ENSG00000121274	16	50152918	50235310	PAPD5	64282	PAP associated domain containing 5 [Source:HGNC Symbol;Acc:HGNC:30758]	protein_coding
ENSG00000142784	0.556233	6.88743	0.00543304	0.19157	ENSG00000142784	1	27234516	27308633	WDTC1	23038	WD and tetratricopeptide repeats 1 [Source:HGNC Symbol;Acc:HGNC:29175]	protein_coding
ENSG00000072952	0.579047	5.64741	0.00544913	0.191648	ENSG00000072952	11	10573091	10693988	MRVI1	10335	murine retrovirus integration site 1 homolog [Source:HGNC Symbol;Acc:HGNC:7237]	protein_coding
ENSG00000146416	0.515487	3.145	0.00547441	0.192049	ENSG00000146416	6	143060496	143340304	AIG1	51390	androgen-induced 1 [Source:HGNC Symbol;Acc:HGNC:21607]	protein_coding
ENSG00000183508	0.881275	10.2367	0.00555068	0.194232	ENSG00000183508	1	117605934	117628372	FAM46C	54855	family with sequence similarity 46, member C [Source:HGNC Symbol;Acc:HGNC:24712]	protein_coding
ENSG00000131686	1.81004	-1.11781	0.00560635	0.195122	ENSG00000131686	1	8945867	8975092	CA6	765	carbonic anhydrase VI [Source:HGNC Symbol;Acc:HGNC:1380]	protein_coding
ENSG00000165283	0.514295	4.36212	0.00562777	0.195122	ENSG00000165283	9	35099776	35103195	STOML2	30968	stomatin (EPB72)-like 2 [Source:HGNC Symbol;Acc:HGNC:14559]	protein_coding
ENSG00000151014	0.916362	1.21406	0.00563005	0.195122	ENSG00000151014	4	139015789	139045939	NOCT	25819	nocturnin [Source:HGNC Symbol;Acc:HGNC:14254]	protein_coding
ENSG00000130656	1.8838	0.928362	0.00563258	0.195122	ENSG00000130656	16	152687	154503	HBZ	3050	hemoglobin, zeta [Source:HGNC Symbol;Acc:HGNC:4835]	protein_coding
ENSG00000136840	0.897333	5.83723	0.00566307	0.195687	ENSG00000136840	9	127907886	127917038	ST6GALNAC4	27090	ST6 (alpha-N-acetyl-neuraminyl-2,3-beta-galactosyl-1,3)-N-acetylgalactosaminide alpha-2,6-sialyltransferase 4 [Source:HGNC Symbol;Acc:HGNC:17846]	protein_coding
ENSG00000112759	-0.79878	3.45186	0.00578767	0.199017	ENSG00000112759	6	44219505	44234151	SLC29A1	2030	solute carrier family 29 (equilibrative nucleoside transporter), member 1 [Source:HGNC Symbol;Acc:HGNC:11003]	protein_coding
ENSG00000105393	0.621532	5.80986	0.00579521	0.199017	ENSG00000105393	19	17267350	17281249	BABAM1	29086	BRISC and BRCA1 A complex member 1 [Source:HGNC Symbol;Acc:HGNC:25008]	protein_coding
ENSG00000104973	0.628848	6.21138	0.00581744	0.199017	ENSG00000104973	19	49818279	49838816	MED25	81857	mediator complex subunit 25 [Source:HGNC Symbol;Acc:HGNC:28845]	protein_coding
ENSG00000163659	0.39985	5.25562	0.00581938	0.199017	ENSG00000163659	3	156673235	156706770	TIPARP	25976	TCDD-inducible poly(ADP-ribose) polymerase [Source:HGNC Symbol;Acc:HGNC:23696]	protein_coding
ENSG00000131355	0.597951	7.34675	0.00583142	0.199017	ENSG00000131355	19	14619117	14690027	ADGRE3	84658	adhesion G protein-coupled receptor E3 [Source:HGNC Symbol;Acc:HGNC:23647]	protein_coding
ENSG00000169247	0.921717	1.67507	0.00588978	0.200458	ENSG00000169247	5	148923639	149063163	SH3TC2	79628	SH3 domain and tetratricopeptide repeats 2 [Source:HGNC Symbol;Acc:HGNC:29427]	protein_coding
ENSG00000164125	-0.554679	5.10751	0.00591582	0.200458	ENSG00000164125	4	158124474	158173318	FAM198B	51313	family with sequence similarity 198, member B [Source:HGNC Symbol;Acc:HGNC:25312]	protein_coding
ENSG00000104522	0.595909	4.78319	0.00591716	0.200458	ENSG00000104522	8	143612618	143618048	TSTA3	7264	tissue specific transplantation antigen P35B [Source:HGNC Symbol;Acc:HGNC:12390]	protein_coding
ENSG00000109466	0.526537	5.71958	0.00593467	0.20056	ENSG00000109466	4	165207618	165323156	KLHL2	11275	kelch-like family member 2 [Source:HGNC Symbol;Acc:HGNC:6353]	protein_coding
ENSG00000118816	0.577773	8.21269	0.00598631	0.201812	ENSG00000118816	4	77047158	77076005	CCNI	10983	cyclin I [Source:HGNC Symbol;Acc:HGNC:1595]	protein_coding
ENSG00000087086	0.655682	10.8721	0.0060823	0.204549	ENSG00000087086	19	48965301	48966878	FTL	2512	ferritin, light polypeptide [Source:HGNC Symbol;Acc:HGNC:3999]	protein_coding
ENSG00000212643	0.806858	1.34692	0.00613851	0.205938	ENSG00000212643	5	112891422	112893094	ZRSR1	NA	zinc finger (CCCH type), RNA-binding motif and serine/arginine rich 1 [Source:HGNC Symbol;Acc:HGNC:12456]	protein_coding
ENSG00000170956	0.664339	6.6562	0.00618979	0.206204	ENSG00000170956	19	41796437	41811553	CEACAM3	1084	carcinoembryonic antigen-related cell adhesion molecule 3 [Source:HGNC Symbol;Acc:HGNC:1815]	protein_coding
ENSG00000189013	1.57133	0.315551	0.00619111	0.206204	ENSG00000189013	19	54803535	54814517	KIR2DL4	3805	killer cell immunoglobulin-like receptor, two domains, long cytoplasmic tail, 4 [Source:HGNC Symbol;Acc:HGNC:6332]	protein_coding
ENSG00000189067	0.589775	9.03426	0.00619118	0.206204	ENSG00000189067	16	11547722	11636381	LITAF	9516	lipopolysaccharide-induced TNF factor [Source:HGNC Symbol;Acc:HGNC:16841]	protein_coding
ENSG00000180596	0.49188	5.93083	0.00621436	0.206478	ENSG00000180596	6	26114873	26123926	HIST1H2BC	8347	histone cluster 1, H2bc [Source:HGNC Symbol;Acc:HGNC:4757]	protein_coding
ENSG00000121310	-0.428912	4.3547	0.00626182	0.207556	ENSG00000121310	1	52895910	52927212	ECHDC2	55268	enoyl CoA hydratase domain containing 2 [Source:HGNC Symbol;Acc:HGNC:23408]	protein_coding
ENSG00000180573	0.521254	7.35273	0.00628614	0.207864	ENSG00000180573	6	26124145	26139116	HIST1H2AC	8334	histone cluster 1, H2ac [Source:HGNC Symbol;Acc:HGNC:4733]	protein_coding
ENSG00000165071	0.568029	6.92725	0.00632861	0.208769	ENSG00000165071	8	132685007	132760712	TMEM71	137835	transmembrane protein 71 [Source:HGNC Symbol;Acc:HGNC:26572]	protein_coding
ENSG00000113070	1.12343	0.13852	0.0063586	0.209259	ENSG00000113070	5	140332843	140346631	HBEGF	1839	heparin-binding EGF-like growth factor [Source:HGNC Symbol;Acc:HGNC:3059]	protein_coding
ENSG00000187980	-1.07242	-1.33388	0.00639021	0.209792	ENSG00000187980	1	20161253	20177424	PLA2G2C	391013	phospholipase A2, group IIC [Source:HGNC Symbol;Acc:HGNC:9032]	protein_coding
ENSG00000087074	0.54812	6.31129	0.00641877	0.209792	ENSG00000087074	19	48872392	48876057	PPP1R15A	23645	protein phosphatase 1, regulatory subunit 15A [Source:HGNC Symbol;Acc:HGNC:14375]	protein_coding
ENSG00000079308	0.83451	8.69905	0.00642034	0.209792	ENSG00000079308	2	217799789	218002995	TNS1	7145	tensin 1 [Source:HGNC Symbol;Acc:HGNC:11973]	protein_coding
ENSG00000123473	0.809753	4.9641	0.0064429	0.209804	ENSG00000123473	1	47250139	47314147	STIL	6491	SCL/TAL1 interrupting locus [Source:HGNC Symbol;Acc:HGNC:10879]	protein_coding
ENSG00000167359	1.15995	-0.854834	0.00645707	0.209804	ENSG00000167359	11	5440570	5441514	OR51I1	390063	olfactory receptor, family 51, subfamily I, member 1 [Source:HGNC Symbol;Acc:HGNC:15200]	protein_coding
ENSG00000068971	0.68511	4.94251	0.00646625	0.209804	ENSG00000068971	11	64917553	64934473	PPP2R5B	5526	protein phosphatase 2, regulatory subunit B', beta [Source:HGNC Symbol;Acc:HGNC:9310]	protein_coding
ENSG00000018280	0.676391	8.22654	0.00655188	0.212085	ENSG00000018280	2	218382029	218396894	SLC11A1	6556	solute carrier family 11 (proton-coupled divalent metal ion transporter), member 1 [Source:HGNC Symbol;Acc:HGNC:10907]	protein_coding
ENSG00000077684	0.431627	6.0976	0.00658184	0.212557	ENSG00000077684	4	128809623	128875224	JADE1	79960	jade family PHD finger 1 [Source:HGNC Symbol;Acc:HGNC:30027]	protein_coding
ENSG00000073150	0.679753	2.98993	0.00660017	0.212622	ENSG00000073150	22	50170731	50180294	PANX2	56666	pannexin 2 [Source:HGNC Symbol;Acc:HGNC:8600]	protein_coding
ENSG00000244617	0.579432	3.61404	0.00663749	0.212622	ENSG00000244617	2	69960089	69962265	ASPRV1	151516	aspartic peptidase, retroviral-like 1 [Source:HGNC Symbol;Acc:HGNC:26321]	protein_coding
ENSG00000103342	0.892529	8.46099	0.00663842	0.212622	ENSG00000103342	16	11868128	11916082	GSPT1	2935	G1 to S phase transition 1 [Source:HGNC Symbol;Acc:HGNC:4621]	protein_coding
ENSG00000134780	-0.738268	1.33244	0.00664539	0.212622	ENSG00000134780	11	61680433	61747001	DAGLA	747	diacylglycerol lipase, alpha [Source:HGNC Symbol;Acc:HGNC:1165]	protein_coding
ENSG00000176148	0.416111	4.26169	0.00668096	0.213266	ENSG00000176148	11	33039417	33105943	TCP11L1	55346	t-complex 11, testis-specific-like 1 [Source:HGNC Symbol;Acc:HGNC:25655]	protein_coding
ENSG00000130725	0.467568	4.25503	0.00672743	0.214255	ENSG00000130725	19	58555712	58558960	UBE2M	9040	ubiquitin-conjugating enzyme E2M [Source:HGNC Symbol;Acc:HGNC:12491]	protein_coding
ENSG00000059804	0.697035	7.76113	0.0067809	0.214983	ENSG00000059804	12	7919230	7936275	SLC2A3	6515	solute carrier family 2 (facilitated glucose transporter), member 3 [Source:HGNC Symbol;Acc:HGNC:11007]	protein_coding
ENSG00000179526	0.66246	5.81827	0.00679205	0.214983	ENSG00000179526	8	144098633	144108124	SHARPIN	81858	SHANK-associated RH domain interactor [Source:HGNC Symbol;Acc:HGNC:25321]	protein_coding
ENSG00000006652	0.695672	6.52821	0.00679696	0.214983	ENSG00000006652	7	112422968	112481017	IFRD1	3475	interferon-related developmental regulator 1 [Source:HGNC Symbol;Acc:HGNC:5456]	protein_coding
ENSG00000155926	0.53312	8.65038	0.00681411	0.215034	ENSG00000155926	8	133036724	133103054	SLA	6503	Src-like-adaptor [Source:HGNC Symbol;Acc:HGNC:10902]	protein_coding
ENSG00000106992	0.789851	4.69361	0.00683811	0.215035	ENSG00000106992	9	127866480	127877743	AK1	203	adenylate kinase 1 [Source:HGNC Symbol;Acc:HGNC:361]	protein_coding
ENSG00000269307	0.614192	5.35911	0.00684879	0.215035	ENSG00000269307	19	17267418	17282966	CTD-2278I10.6	NA	Uncharacterized protein [Source:UniProtKB/TrEMBL;Acc:M0QXG9]	protein_coding
ENSG00000111817	0.594534	5.66727	0.00686083	0.215035	ENSG00000111817	6	116254173	116444860	DSE	29940	dermatan sulfate epimerase [Source:HGNC Symbol;Acc:HGNC:21144]	protein_coding
ENSG00000064687	0.528698	7.05675	0.00689657	0.215616	ENSG00000064687	19	1040101	1065572	ABCA7	10347	ATP-binding cassette, sub-family A (ABC1), member 7 [Source:HGNC Symbol;Acc:HGNC:37]	protein_coding
ENSG00000179841	1.09442	1.70146	0.00691057	0.215616	ENSG00000179841	14	64465499	64474503	AKAP5	9495	A kinase (PRKA) anchor protein 5 [Source:HGNC Symbol;Acc:HGNC:375]	protein_coding
ENSG00000079156	1.01798	-0.722159	0.00694359	0.21564	ENSG00000079156	2	178194481	178402891	OSBPL6	114880	oxysterol binding protein-like 6 [Source:HGNC Symbol;Acc:HGNC:16388]	protein_coding
ENSG00000100473	-0.992036	-0.278826	0.00695059	0.21564	ENSG00000100473	14	30874514	30895065	COCH	1690	cochlin [Source:HGNC Symbol;Acc:HGNC:2180]	protein_coding
ENSG00000273802	0.466521	3.45445	0.00697444	0.21564	ENSG00000273802	6	26216066	26216692	HIST1H2BG	8339	histone cluster 1, H2bg [Source:HGNC Symbol;Acc:HGNC:4746]	protein_coding
ENSG00000113719	0.530654	7.98931	0.00698706	0.21564	ENSG00000113719	5	172834275	172952685	ERGIC1	57222	endoplasmic reticulum-golgi intermediate compartment 1 [Source:HGNC Symbol;Acc:HGNC:29205]	protein_coding
ENSG00000198561	-0.415798	4.78044	0.00701208	0.21564	ENSG00000198561	11	57753243	57819546	CTNND1	1500	catenin (cadherin-associated protein), delta 1 [Source:HGNC Symbol;Acc:HGNC:2515]	protein_coding
ENSG00000163735	1.18167	2.78082	0.00702321	0.21564	ENSG00000163735	4	73995642	73998779	CXCL5	6374	chemokine (C-X-C motif) ligand 5 [Source:HGNC Symbol;Acc:HGNC:10642]	protein_coding
ENSG00000133639	0.488989	8.12723	0.00704854	0.21564	ENSG00000133639	12	92140278	92145897	BTG1	694	B-cell translocation gene 1, anti-proliferative [Source:HGNC Symbol;Acc:HGNC:1130]	protein_coding
ENSG00000112212	1.00683	0.550903	0.00704986	0.21564	ENSG00000112212	6	41042554	41044337	TSPO2	222642	translocator protein 2 [Source:HGNC Symbol;Acc:HGNC:21256]	protein_coding
ENSG00000117394	0.519699	5.87318	0.0070627	0.21564	ENSG00000117394	1	42925375	42959173	SLC2A1	6513	solute carrier family 2 (facilitated glucose transporter), member 1 [Source:HGNC Symbol;Acc:HGNC:11005]	protein_coding
ENSG00000162849	-1.34113	-1.51639	0.00707719	0.21564	ENSG00000162849	1	245154985	245709431	KIF26B	55083	kinesin family member 26B [Source:HGNC Symbol;Acc:HGNC:25484]	protein_coding
ENSG00000148175	0.494013	6.79413	0.00708295	0.21564	ENSG00000148175	9	121338988	121370304	STOM	2040	stomatin [Source:HGNC Symbol;Acc:HGNC:3383]	protein_coding
ENSG00000180354	0.553605	6.21422	0.00716705	0.217152	ENSG00000180354	7	30134810	30162762	MTURN	222166	maturin, neural progenitor differentiation regulator homolog (Xenopus) [Source:HGNC Symbol;Acc:HGNC:25457]	protein_coding
ENSG00000273748	-0.801777	2.07195	0.00717595	0.217152	ENSG00000273748	GL000219.1	54224	83311	AL592183.1	NA		protein_coding
ENSG00000100985	0.983137	5.71868	0.00718597	0.217152	ENSG00000100985	20	46008908	46016561	MMP9	4318	matrix metallopeptidase 9 [Source:HGNC Symbol;Acc:HGNC:7176]	protein_coding
ENSG00000197993	0.974717	3.11829	0.00719545	0.217152	ENSG00000197993	7	142941114	142962681	KEL	3792	Kell blood group, metallo-endopeptidase [Source:HGNC Symbol;Acc:HGNC:6308]	protein_coding
ENSG00000104763	0.633313	7.59218	0.00722331	0.217518	ENSG00000104763	8	18056425	18084985	ASAH1	427	N-acylsphingosine amidohydrolase (acid ceramidase) 1 [Source:HGNC Symbol;Acc:HGNC:735]	protein_coding
ENSG00000135048	0.482995	7.17899	0.0072901	0.219052	ENSG00000135048	9	71683366	71816690	TMEM2	23670	transmembrane protein 2 [Source:HGNC Symbol;Acc:HGNC:11869]	protein_coding
ENSG00000151650	-0.762873	2.96338	0.00733005	0.219376	ENSG00000151650	10	133237404	133241929	VENTX	27287	VENT homeobox [Source:HGNC Symbol;Acc:HGNC:13639]	protein_coding
ENSG00000091106	0.596302	5.42897	0.00733265	0.219376	ENSG00000091106	2	32224453	32265854	NLRC4	58484	NLR family, CARD domain containing 4 [Source:HGNC Symbol;Acc:HGNC:16412]	protein_coding
ENSG00000125534	0.772188	4.37208	0.00737066	0.220037	ENSG00000125534	20	63520724	63522206	PPDPF	79144	pancreatic progenitor cell differentiation and proliferation factor [Source:HGNC Symbol;Acc:HGNC:16142]	protein_coding
ENSG00000120129	0.704294	7.75285	0.0074419	0.221685	ENSG00000120129	5	172768090	172771195	DUSP1	1843	dual specificity phosphatase 1 [Source:HGNC Symbol;Acc:HGNC:3064]	protein_coding
ENSG00000100104	0.683167	5.22842	0.00750101	0.222966	ENSG00000100104	22	26483877	26494658	SRRD	402055	SRR1 domain containing [Source:HGNC Symbol;Acc:HGNC:33910]	protein_coding
ENSG00000117115	0.639436	7.51201	0.00756136	0.224277	ENSG00000117115	1	17066761	17119435	PADI2	11240	peptidyl arginine deiminase, type II [Source:HGNC Symbol;Acc:HGNC:18341]	protein_coding
ENSG00000261611	0.538786	3.30092	0.0075801	0.224352	ENSG00000261611	16	71447600	71489311	AC010547.9	NA	Uncharacterized protein [Source:UniProtKB/TrEMBL;Acc:J3QLW9]	protein_coding
ENSG00000160179	0.515346	5.06462	0.00762207	0.225112	ENSG00000160179	21	42199689	42297244	ABCG1	9619	ATP-binding cassette, sub-family G (WHITE), member 1 [Source:HGNC Symbol;Acc:HGNC:73]	protein_coding
ENSG00000205560	0.44386	4.39091	0.0076524	0.225525	ENSG00000205560	22	50568861	50578465	CPT1B	1375	carnitine palmitoyltransferase 1B (muscle) [Source:HGNC Symbol;Acc:HGNC:2329]	protein_coding
ENSG00000133606	0.805583	9.9348	0.00768656	0.225641	ENSG00000133606	7	140453040	140479569	MKRN1	23608	makorin ring finger protein 1 [Source:HGNC Symbol;Acc:HGNC:7112]	protein_coding
ENSG00000047644	0.493211	6.63945	0.00770428	0.225641	ENSG00000047644	X	10015562	10144478	WWC3	55841	WWC family member 3 [Source:HGNC Symbol;Acc:HGNC:29237]	protein_coding
ENSG00000181029	0.42527	5.04943	0.0077101	0.225641	ENSG00000181029	19	7680843	7687703	TRAPPC5	126003	trafficking protein particle complex 5 [Source:HGNC Symbol;Acc:HGNC:23067]	protein_coding
ENSG00000257743	0.825957	3.52775	0.00772355	0.225641	ENSG00000257743	7	142111749	142222324	MGAM2	93432	maltase-glucoamylase 2 (putative) [Source:HGNC Symbol;Acc:HGNC:28101]	protein_coding
ENSG00000103355	-1.14268	2.68696	0.00774067	0.225641	ENSG00000103355	16	2783953	2787948	PRSS33	260429	protease, serine, 33 [Source:HGNC Symbol;Acc:HGNC:30405]	protein_coding
ENSG00000154262	1.92708	1.30377	0.00776569	0.225641	ENSG00000154262	17	69078702	69141888	ABCA6	23460	ATP-binding cassette, sub-family A (ABC1), member 6 [Source:HGNC Symbol;Acc:HGNC:36]	protein_coding
ENSG00000060982	0.623654	3.12583	0.00778197	0.225641	ENSG00000060982	12	24810022	24949459	BCAT1	586	branched chain amino-acid transaminase 1, cytosolic [Source:HGNC Symbol;Acc:HGNC:976]	protein_coding
ENSG00000040199	0.576318	4.81443	0.0077869	0.225641	ENSG00000040199	16	71637835	71724701	PHLPP2	23035	PH domain and leucine rich repeat protein phosphatase 2 [Source:HGNC Symbol;Acc:HGNC:29149]	protein_coding
ENSG00000082996	0.54728	6.58999	0.00783798	0.226582	ENSG00000082996	3	149812708	149962139	RNF13	11342	ring finger protein 13 [Source:HGNC Symbol;Acc:HGNC:10057]	protein_coding
ENSG00000137393	0.557281	6.52272	0.00785218	0.226582	ENSG00000137393	6	18387350	18468874	RNF144B	255488	ring finger protein 144B [Source:HGNC Symbol;Acc:HGNC:21578]	protein_coding
ENSG00000141497	1.10488	1.47142	0.00791805	0.227643	ENSG00000141497	17	4740015	4746119	ZMYND15	84225	zinc finger, MYND-type containing 15 [Source:HGNC Symbol;Acc:HGNC:20997]	protein_coding
ENSG00000205784	-0.595905	3.12336	0.00793111	0.227643	ENSG00000205784	19	4890437	4902867	ARRDC5	645432	arrestin domain containing 5 [Source:HGNC Symbol;Acc:HGNC:31407]	protein_coding
ENSG00000137312	0.543418	6.45457	0.00793836	0.227643	ENSG00000137312	6	30727709	30742733	FLOT1	10211	flotillin 1 [Source:HGNC Symbol;Acc:HGNC:3757]	protein_coding
ENSG00000130830	0.745115	8.44438	0.00800356	0.228759	ENSG00000130830	X	154778684	154821007	MPP1	4354	membrane protein, palmitoylated 1, 55kDa [Source:HGNC Symbol;Acc:HGNC:7219]	protein_coding
ENSG00000146242	-1.49032	-0.675315	0.00801886	0.228759	ENSG00000146242	6	82363206	82370828	TPBG	7162	trophoblast glycoprotein [Source:HGNC Symbol;Acc:HGNC:12004]	protein_coding
ENSG00000196914	0.862024	6.88837	0.0080553	0.228759	ENSG00000196914	11	120336914	120489936	ARHGEF12	23365	Rho guanine nucleotide exchange factor (GEF) 12 [Source:HGNC Symbol;Acc:HGNC:14193]	protein_coding
ENSG00000086506	0.959191	3.8128	0.00806118	0.228759	ENSG00000086506	16	180453	181181	HBQ1	3049	hemoglobin, theta 1 [Source:HGNC Symbol;Acc:HGNC:4833]	protein_coding
ENSG00000099985	0.902068	2.93341	0.00806678	0.228759	ENSG00000099985	22	30262829	30266840	OSM	5008	oncostatin M [Source:HGNC Symbol;Acc:HGNC:8506]	protein_coding
ENSG00000174885	0.712116	4.82781	0.00807657	0.228759	ENSG00000174885	11	278365	285359	NLRP6	171389	NLR family, pyrin domain containing 6 [Source:HGNC Symbol;Acc:HGNC:22944]	protein_coding
ENSG00000076356	0.542267	3.86911	0.00814646	0.22935	ENSG00000076356	1	208022242	208244320	PLXNA2	5362	plexin A2 [Source:HGNC Symbol;Acc:HGNC:9100]	protein_coding
ENSG00000104805	0.468375	6.71157	0.00815573	0.22935	ENSG00000104805	19	48900050	48923372	NUCB1	4924	nucleobindin 1 [Source:HGNC Symbol;Acc:HGNC:8043]	protein_coding
ENSG00000129292	0.530072	7.24553	0.00816353	0.22935	ENSG00000129292	8	132775358	132848807	PHF20L1	51105	PHD finger protein 20-like 1 [Source:HGNC Symbol;Acc:HGNC:24280]	protein_coding
ENSG00000112308	0.46264	7.72018	0.00816972	0.22935	ENSG00000112308	6	24704861	24720836	C6orf62	81688	chromosome 6 open reading frame 62 [Source:HGNC Symbol;Acc:HGNC:20998]	protein_coding
ENSG00000161905	-1.10978	3.86393	0.00818041	0.22935	ENSG00000161905	17	4630902	4642294	ALOX15	246	arachidonate 15-lipoxygenase [Source:HGNC Symbol;Acc:HGNC:433]	protein_coding
ENSG00000213390	0.498859	5.29995	0.00821957	0.229982	ENSG00000213390	10	97222173	97292673	ARHGAP19	84986	Rho GTPase activating protein 19 [Source:HGNC Symbol;Acc:HGNC:23724]	protein_coding
ENSG00000119865	1.09617	-1.47645	0.00825544	0.230127	ENSG00000119865	2	68284171	68320051	CNRIP1	25927	cannabinoid receptor interacting protein 1 [Source:HGNC Symbol;Acc:HGNC:24546]	protein_coding
ENSG00000105520	0.547819	5.41617	0.00827265	0.230127	ENSG00000105520	19	11355386	11365698	LPPR2	64748	Lipid phosphate phosphatase-related protein type 2 [Source:UniProtKB/Swiss-Prot;Acc:Q96GM1]	protein_coding
ENSG00000150867	0.598235	8.73657	0.00828666	0.230127	ENSG00000150867	10	22534849	22714555	PIP4K2A	5305	phosphatidylinositol-5-phosphate 4-kinase, type II, alpha [Source:HGNC Symbol;Acc:HGNC:8997]	protein_coding
ENSG00000113916	0.68893	8.22184	0.00829137	0.230127	ENSG00000113916	3	187721377	187745727	BCL6	604	B-cell CLL/lymphoma 6 [Source:HGNC Symbol;Acc:HGNC:1001]	protein_coding
ENSG00000186185	1.01023	0.359724	0.00835056	0.231305	ENSG00000186185	17	44924709	44947711	KIF18B	146909	kinesin family member 18B [Source:HGNC Symbol;Acc:HGNC:27102]	protein_coding
ENSG00000065559	0.460847	5.77164	0.00839317	0.231929	ENSG00000065559	17	12020824	12143830	MAP2K4	6416	mitogen-activated protein kinase kinase 4 [Source:HGNC Symbol;Acc:HGNC:6844]	protein_coding
ENSG00000175197	0.545407	3.16618	0.00841118	0.231929	ENSG00000175197	12	57516588	57520517	DDIT3	1649	DNA-damage-inducible transcript 3 [Source:HGNC Symbol;Acc:HGNC:2726]	protein_coding
ENSG00000033122	-1.45408	-0.67472	0.00846046	0.231929	ENSG00000033122	1	69568398	70151945	LRRC7	57554	leucine rich repeat containing 7 [Source:HGNC Symbol;Acc:HGNC:18531]	protein_coding
ENSG00000134061	-0.81291	4.3393	0.00847103	0.231929	ENSG00000134061	5	67179613	67196799	CD180	4064	CD180 molecule [Source:HGNC Symbol;Acc:HGNC:6726]	protein_coding
ENSG00000034713	0.52531	6.23499	0.00847355	0.231929	ENSG00000034713	16	75566351	75577881	GABARAPL2	11345	GABA(A) receptor-associated protein like 2 [Source:HGNC Symbol;Acc:HGNC:13291]	protein_coding
ENSG00000111802	0.572058	5.77639	0.00848615	0.231929	ENSG00000111802	6	24649977	24667033	TDP2	51567	tyrosyl-DNA phosphodiesterase 2 [Source:HGNC Symbol;Acc:HGNC:17768]	protein_coding
ENSG00000163162	0.587855	8.54894	0.00849053	0.231929	ENSG00000163162	2	101271219	101308701	RNF149	284996	ring finger protein 149 [Source:HGNC Symbol;Acc:HGNC:23137]	protein_coding
ENSG00000174175	0.723647	4.07625	0.00855227	0.233155	ENSG00000174175	1	169588849	169630193	SELP	6403	selectin P (granule membrane protein 140kDa, antigen CD62) [Source:HGNC Symbol;Acc:HGNC:10721]	protein_coding
ENSG00000123610	1.05429	3.2991	0.00861372	0.233712	ENSG00000123610	2	151357592	151380048	TNFAIP6	7130	tumor necrosis factor, alpha-induced protein 6 [Source:HGNC Symbol;Acc:HGNC:11898]	protein_coding
ENSG00000173825	0.483864	3.64426	0.00862188	0.233712	ENSG00000173825	11	65354767	65357613	TIGD3	220359	tigger transposable element derived 3 [Source:HGNC Symbol;Acc:HGNC:18334]	protein_coding
ENSG00000204463	0.657357	7.71699	0.00863038	0.233712	ENSG00000204463	6	31639028	31652705	BAG6	7917	BCL2-associated athanogene 6 [Source:HGNC Symbol;Acc:HGNC:13919]	protein_coding
ENSG00000157107	0.651809	5.75548	0.00864036	0.233712	ENSG00000157107	5	72955981	73090522	FCHO2	115548	FCH domain only 2 [Source:HGNC Symbol;Acc:HGNC:25180]	protein_coding
ENSG00000128383	0.644529	7.0982	0.00867728	0.234253	ENSG00000128383	22	38952741	38992778	APOBEC3A	200315	apolipoprotein B mRNA editing enzyme, catalytic polypeptide-like 3A [Source:HGNC Symbol;Acc:HGNC:17343]	protein_coding
ENSG00000258466	0.474369	4.46642	0.00873463	0.235341	ENSG00000258466	14	67659820	67690367	RP11-1012A1.4	NA	Uncharacterized protein [Source:UniProtKB/TrEMBL;Acc:H0YJ10]	protein_coding
ENSG00000102145	0.743189	4.98326	0.00877495	0.235968	ENSG00000102145	X	48786554	48794311	GATA1	2623	GATA binding protein 1 (globin transcription factor 1) [Source:HGNC Symbol;Acc:HGNC:4170]	protein_coding
ENSG00000116337	0.537041	7.5651	0.00886035	0.237801	ENSG00000116337	1	109616104	109632051	AMPD2	271	adenosine monophosphate deaminase 2 [Source:HGNC Symbol;Acc:HGNC:469]	protein_coding
ENSG00000165175	0.429092	5.49102	0.00889304	0.238216	ENSG00000165175	X	38801432	38806537	MID1IP1	58526	MID1 interacting protein 1 [Source:HGNC Symbol;Acc:HGNC:20715]	protein_coding
ENSG00000140332	0.533808	7.85373	0.00900211	0.240428	ENSG00000140332	15	70047790	70098176	TLE3	7090	transducin-like enhancer of split 3 [Source:HGNC Symbol;Acc:HGNC:11839]	protein_coding
ENSG00000112303	0.729701	8.57703	0.00903065	0.240428	ENSG00000112303	6	132743870	132763459	VNN2	8875	vanin 2 [Source:HGNC Symbol;Acc:HGNC:12706]	protein_coding
ENSG00000135541	0.677203	2.74835	0.00904691	0.240428	ENSG00000135541	6	135283532	135497776	AHI1	54806	Abelson helper integration site 1 [Source:HGNC Symbol;Acc:HGNC:21575]	protein_coding
ENSG00000173535	0.595834	8.66382	0.00905304	0.240428	ENSG00000173535	8	23084355	23117437	TNFRSF10C	8794	tumor necrosis factor receptor superfamily, member 10c, decoy without an intracellular domain [Source:HGNC Symbol;Acc:HGNC:11906]	protein_coding
ENSG00000182557	-0.777149	2.76758	0.0090626	0.240428	ENSG00000182557	17	4433688	4488208	SPNS3	201305	spinster homolog 3 (Drosophila) [Source:HGNC Symbol;Acc:HGNC:28433]	protein_coding
ENSG00000165355	0.430701	4.96461	0.00913975	0.241785	ENSG00000165355	14	39397669	39432500	FBXO33	254170	F-box protein 33 [Source:HGNC Symbol;Acc:HGNC:19833]	protein_coding
ENSG00000166839	-0.863502	1.92831	0.00914962	0.241785	ENSG00000166839	15	64911902	64958700	ANKDD1A	348094	ankyrin repeat and death domain containing 1A [Source:HGNC Symbol;Acc:HGNC:28002]	protein_coding
ENSG00000085514	0.533621	7.0575	0.0091662	0.241785	ENSG00000085514	7	100367530	100400099	PILRA	29992	paired immunoglobin-like type 2 receptor alpha [Source:HGNC Symbol;Acc:HGNC:20396]	protein_coding
ENSG00000153885	-0.543453	3.16071	0.00921321	0.241873	ENSG00000153885	19	33795933	33815763	KCTD15	79047	potassium channel tetramerization domain containing 15 [Source:HGNC Symbol;Acc:HGNC:23297]	protein_coding
ENSG00000132329	1.10599	-0.53724	0.0092268	0.241873	ENSG00000132329	2	237858893	237912114	RAMP1	10267	receptor (G protein-coupled) activity modifying protein 1 [Source:HGNC Symbol;Acc:HGNC:9843]	protein_coding
ENSG00000168016	0.465765	8.17859	0.00922926	0.241873	ENSG00000168016	3	36826820	36945057	TRANK1	9881	tetratricopeptide repeat and ankyrin repeat containing 1 [Source:HGNC Symbol;Acc:HGNC:29011]	protein_coding
ENSG00000259332	0.442344	4.12022	0.00924865	0.241873	ENSG00000259332	15	79845195	79923754	ST20-MTHFS	100528021	ST20-MTHFS readthrough [Source:HGNC Symbol;Acc:HGNC:44655]	protein_coding
ENSG00000103502	0.406238	5.85543	0.00925705	0.241873	ENSG00000103502	16	29858357	29863736	CDIPT	10423	CDP-diacylglycerol--inositol 3-phosphatidyltransferase [Source:HGNC Symbol;Acc:HGNC:1769]	protein_coding
ENSG00000126903	0.397421	4.14411	0.00929274	0.241944	ENSG00000126903	X	154487306	154490690	SLC10A3	8273	solute carrier family 10, member 3 [Source:HGNC Symbol;Acc:HGNC:22979]	protein_coding
ENSG00000188396	0.877451	-0.838551	0.00929478	0.241944	ENSG00000188396	1	44805913	44806675	TCTEX1D4	343521	Tctex1 domain containing 4 [Source:HGNC Symbol;Acc:HGNC:32315]	protein_coding
ENSG00000171051	0.566953	9.43598	0.00937221	0.24318	ENSG00000171051	19	51745172	51804110	FPR1	2357	formyl peptide receptor 1 [Source:HGNC Symbol;Acc:HGNC:3826]	protein_coding
ENSG00000156515	0.49835	6.97848	0.00937745	0.24318	ENSG00000156515	10	69269984	69401882	HK1	3098	hexokinase 1 [Source:HGNC Symbol;Acc:HGNC:4922]	protein_coding
ENSG00000114770	0.489172	6.16816	0.00939985	0.243305	ENSG00000114770	3	183919934	184018015	ABCC5	10057	ATP-binding cassette, sub-family C (CFTR/MRP), member 5 [Source:HGNC Symbol;Acc:HGNC:56]	protein_coding
ENSG00000196547	0.567572	7.30312	0.00942574	0.243389	ENSG00000196547	15	90902218	90922584	MAN2A2	4122	mannosidase, alpha, class 2A, member 2 [Source:HGNC Symbol;Acc:HGNC:6825]	protein_coding
ENSG00000132561	-1.24418	-0.947668	0.009451	0.243389	ENSG00000132561	8	97868840	98036716	MATN2	4147	matrilin 2 [Source:HGNC Symbol;Acc:HGNC:6908]	protein_coding
ENSG00000130066	0.595038	7.6034	0.00945594	0.243389	ENSG00000130066	X	23783173	23786226	SAT1	6303	spermidine/spermine N1-acetyltransferase 1 [Source:HGNC Symbol;Acc:HGNC:10540]	protein_coding
ENSG00000146215	-0.814672	1.03914	0.00952038	0.24417	ENSG00000146215	6	43299710	43308797	CRIP3	401262	cysteine-rich protein 3 [Source:HGNC Symbol;Acc:HGNC:17751]	protein_coding
ENSG00000070540	0.479678	4.81019	0.00954072	0.24417	ENSG00000070540	17	68420948	68457513	WIPI1	55062	WD repeat domain, phosphoinositide interacting 1 [Source:HGNC Symbol;Acc:HGNC:25471]	protein_coding
ENSG00000132376	0.46429	5.94531	0.00954356	0.24417	ENSG00000132376	17	1494571	1516888	INPP5K	51763	inositol polyphosphate-5-phosphatase K [Source:HGNC Symbol;Acc:HGNC:33882]	protein_coding
ENSG00000147036	0.678679	1.61099	0.00955694	0.24417	ENSG00000147036	X	37571569	37684463	LANCL3	347404	LanC lantibiotic synthetase component C-like 3 (bacterial) [Source:HGNC Symbol;Acc:HGNC:24767]	protein_coding
ENSG00000181778	0.875604	1.98568	0.00959577	0.24471	ENSG00000181778	9	68536580	68540867	TMEM252	169693	transmembrane protein 252 [Source:HGNC Symbol;Acc:HGNC:28537]	protein_coding
ENSG00000131459	1.70758	-0.666252	0.00963251	0.245194	ENSG00000131459	5	180300690	180353387	GFPT2	9945	glutamine-fructose-6-phosphate transaminase 2 [Source:HGNC Symbol;Acc:HGNC:4242]	protein_coding
ENSG00000173801	1.01574	3.80868	0.00968544	0.246015	ENSG00000173801	17	41754604	41786931	JUP	3728	junction plakoglobin [Source:HGNC Symbol;Acc:HGNC:6207]	protein_coding
ENSG00000181826	0.534504	5.28164	0.00970034	0.246015	ENSG00000181826	4	37590800	37686376	RELL1	768211	RELT-like 1 [Source:HGNC Symbol;Acc:HGNC:27379]	protein_coding
ENSG00000168079	-1.35918	-1.04861	0.00972012	0.246065	ENSG00000168079	8	27869882	27992727	SCARA5	286133	scavenger receptor class A, member 5 [Source:HGNC Symbol;Acc:HGNC:28701]	protein_coding
ENSG00000127124	-0.479446	4.24073	0.00980691	0.247808	ENSG00000127124	1	41506365	42035925	HIVEP3	59269	human immunodeficiency virus type I enhancer binding protein 3 [Source:HGNC Symbol;Acc:HGNC:13561]	protein_coding
ENSG00000175931	0.783009	6.45935	0.00985177	0.248488	ENSG00000175931	17	76389451	76453206	UBE2O	63893	ubiquitin-conjugating enzyme E2O [Source:HGNC Symbol;Acc:HGNC:29554]	protein_coding
ENSG00000174482	1.12728	0.380985	0.00996883	0.250749	ENSG00000174482	9	27948078	28670286	LINGO2	158038	leucine rich repeat and Ig domain containing 2 [Source:HGNC Symbol;Acc:HGNC:21207]	protein_coding
ENSG00000184313	-1.08124	0.244374	0.00999068	0.250749	ENSG00000184313	1	54641754	54710266	MROH7	374977	maestro heat-like repeat family member 7 [Source:HGNC Symbol;Acc:HGNC:24802]	protein_coding
ENSG00000141965	0.411543	5.94107	0.0100019	0.250749	ENSG00000141965	19	4791681	4801273	FEM1A	55527	fem-1 homolog a (C. elegans) [Source:HGNC Symbol;Acc:HGNC:16934]	protein_coding
ENSG00000185261	0.729694	4.73025	0.010058	0.250749	ENSG00000185261	5	94152966	94618604	KIAA0825	285600	KIAA0825 [Source:HGNC Symbol;Acc:HGNC:28532]	protein_coding
ENSG00000144724	1.40241	-0.516244	0.010064	0.250749	ENSG00000144724	3	61561569	62297613	PTPRG	5793	protein tyrosine phosphatase, receptor type, G [Source:HGNC Symbol;Acc:HGNC:9671]	protein_coding
ENSG00000139323	0.475097	5.03658	0.0100657	0.250749	ENSG00000139323	12	89419718	89526024	POC1B	282809	POC1 centriolar protein B [Source:HGNC Symbol;Acc:HGNC:30836]	protein_coding
ENSG00000185585	-1.11806	-1.35048	0.0100684	0.250749	ENSG00000185585	9	124777158	124814885	OLFML2A	169611	olfactomedin-like 2A [Source:HGNC Symbol;Acc:HGNC:27270]	protein_coding
ENSG00000167377	0.485849	3.55184	0.0101166	0.251496	ENSG00000167377	16	71447597	71463095	ZNF23	7571	zinc finger protein 23 [Source:HGNC Symbol;Acc:HGNC:13023]	protein_coding
ENSG00000124098	0.87752	7.85806	0.0101923	0.252673	ENSG00000124098	20	56358915	56368663	FAM210B	116151	family with sequence similarity 210, member B [Source:HGNC Symbol;Acc:HGNC:16102]	protein_coding
ENSG00000185697	0.603216	5.392	0.0102005	0.252673	ENSG00000185697	8	66562175	66614247	MYBL1	4603	v-myb avian myeloblastosis viral oncogene homolog-like 1 [Source:HGNC Symbol;Acc:HGNC:7547]	protein_coding
ENSG00000121966	0.466151	7.81166	0.0102257	0.252843	ENSG00000121966	2	136114349	136118165	CXCR4	7852	chemokine (C-X-C motif) receptor 4 [Source:HGNC Symbol;Acc:HGNC:2561]	protein_coding
ENSG00000136603	0.490499	4.83382	0.0102946	0.254093	ENSG00000136603	3	170357678	170396835	SKIL	6498	SKI-like proto-oncogene [Source:HGNC Symbol;Acc:HGNC:10897]	protein_coding
ENSG00000204010	0.865187	4.6228	0.010339	0.254735	ENSG00000204010	10	89378056	89385205	IFIT1B	439996	interferon-induced protein with tetratricopeptide repeats 1B [Source:HGNC Symbol;Acc:HGNC:23442]	protein_coding
ENSG00000158850	0.434774	5.28087	0.0104287	0.256485	ENSG00000158850	1	161171310	161177968	B4GALT3	8703	UDP-Gal:betaGlcNAc beta 1,4- galactosyltransferase, polypeptide 3 [Source:HGNC Symbol;Acc:HGNC:926]	protein_coding
ENSG00000112335	0.529845	6.37591	0.0104606	0.25681	ENSG00000112335	6	108211222	108261260	SNX3	8724	sorting nexin 3 [Source:HGNC Symbol;Acc:HGNC:11174]	protein_coding
ENSG00000184678	0.481187	6.04834	0.0104818	0.25681	ENSG00000184678	1	149842204	149886652	HIST2H2BE	8349	histone cluster 2, H2be [Source:HGNC Symbol;Acc:HGNC:4760]	protein_coding
ENSG00000160180	-1.31171	-1.4659	0.0104976	0.25681	ENSG00000160180	21	42311667	42315651	TFF3	7033	trefoil factor 3 (intestinal) [Source:HGNC Symbol;Acc:HGNC:11757]	protein_coding
ENSG00000165775	0.512036	4.61068	0.0105482	0.257591	ENSG00000165775	X	155025980	155060303	FUNDC2	65991	FUN14 domain containing 2 [Source:HGNC Symbol;Acc:HGNC:24925]	protein_coding
ENSG00000160963	2.26099	-2.104	0.0106391	0.258958	ENSG00000160963	7	101362820	101559024	COL26A1	136227	collagen, type XXVI, alpha 1 [Source:HGNC Symbol;Acc:HGNC:18038]	protein_coding
ENSG00000055118	0.90688	1.72694	0.0106517	0.258958	ENSG00000055118	7	150944961	150978315	KCNH2	3757	potassium channel, voltage gated eag related subfamily H, member 2 [Source:HGNC Symbol;Acc:HGNC:6251]	protein_coding
ENSG00000186998	1.34305	0.941475	0.0106603	0.258958	ENSG00000186998	22	29205851	29259597	EMID1	129080	EMI domain containing 1 [Source:HGNC Symbol;Acc:HGNC:18036]	protein_coding
ENSG00000162390	-0.86256	1.66828	0.0107931	0.261388	ENSG00000162390	1	54542257	54639192	ACOT11	26027	acyl-CoA thioesterase 11 [Source:HGNC Symbol;Acc:HGNC:18156]	protein_coding
ENSG00000178033	0.8623	-0.227582	0.0108111	0.261388	ENSG00000178033	6	116511646	116524792	FAM26E	254228	family with sequence similarity 26, member E [Source:HGNC Symbol;Acc:HGNC:21568]	protein_coding
ENSG00000104324	0.520955	6.33318	0.0108171	0.261388	ENSG00000104324	8	96645227	97149654	CPQ	10404	carboxypeptidase Q [Source:HGNC Symbol;Acc:HGNC:16910]	protein_coding
ENSG00000120156	1.42009	1.08205	0.0108528	0.261726	ENSG00000120156	9	27109141	27230175	TEK	7010	TEK tyrosine kinase, endothelial [Source:HGNC Symbol;Acc:HGNC:11724]	protein_coding
ENSG00000115507	0.863522	0.617983	0.0108689	0.261726	ENSG00000115507	2	63050057	63057836	OTX1	5013	orthodenticle homeobox 1 [Source:HGNC Symbol;Acc:HGNC:8521]	protein_coding
ENSG00000134508	1.08091	-0.885284	0.0109349	0.262856	ENSG00000134508	18	23134564	23260467	CABLES1	91768	Cdk5 and Abl enzyme substrate 1 [Source:HGNC Symbol;Acc:HGNC:25097]	protein_coding
ENSG00000140044	0.512186	5.0752	0.011019	0.264141	ENSG00000140044	14	75427716	75474111	JDP2	122953	Jun dimerization protein 2 [Source:HGNC Symbol;Acc:HGNC:17546]	protein_coding
ENSG00000175215	0.456907	8.30489	0.0110266	0.264141	ENSG00000175215	12	57819927	57846739	CTDSP2	10106	CTD (carboxy-terminal domain, RNA polymerase II, polypeptide A) small phosphatase 2 [Source:HGNC Symbol;Acc:HGNC:17077]	protein_coding
ENSG00000138346	0.636596	2.86379	0.0111182	0.265332	ENSG00000138346	10	68414064	68472121	DNA2	1763	DNA replication helicase/nuclease 2 [Source:HGNC Symbol;Acc:HGNC:2939]	protein_coding
ENSG00000173085	0.55045	3.57456	0.0111246	0.265332	ENSG00000173085	4	83261536	83284914	COQ2	27235	coenzyme Q2 4-hydroxybenzoate polyprenyltransferase [Source:HGNC Symbol;Acc:HGNC:25223]	protein_coding
ENSG00000162367	0.655501	5.31687	0.0111434	0.265332	ENSG00000162367	1	47216290	47232220	TAL1	6886	T-cell acute lymphocytic leukemia 1 [Source:HGNC Symbol;Acc:HGNC:11556]	protein_coding
ENSG00000182022	0.464864	8.29819	0.0111531	0.265332	ENSG00000182022	10	124007666	124093607	CHST15	51363	carbohydrate (N-acetylgalactosamine 4-sulfate 6-O) sulfotransferase 15 [Source:HGNC Symbol;Acc:HGNC:18137]	protein_coding
ENSG00000122203	0.405104	5.2779	0.0112423	0.266996	ENSG00000122203	5	176346061	176361968	KIAA1191	57179	KIAA1191 [Source:HGNC Symbol;Acc:HGNC:29209]	protein_coding
ENSG00000198574	0.706648	4.37283	0.0112856	0.267565	ENSG00000198574	1	162395266	162412138	SH2D1B	117157	SH2 domain containing 1B [Source:HGNC Symbol;Acc:HGNC:30416]	protein_coding
ENSG00000048392	0.49975	5.47115	0.0113466	0.268312	ENSG00000048392	8	102204502	102239118	RRM2B	50484	ribonucleotide reductase M2 B (TP53 inducible) [Source:HGNC Symbol;Acc:HGNC:17296]	protein_coding
ENSG00000161533	0.538181	7.32608	0.011356	0.268312	ENSG00000161533	17	75941507	75979363	ACOX1	51	acyl-CoA oxidase 1, palmitoyl [Source:HGNC Symbol;Acc:HGNC:119]	protein_coding
ENSG00000176788	0.655176	6.59401	0.0114329	0.269669	ENSG00000176788	5	17065598	17276843	BASP1	10409	brain abundant, membrane attached signal protein 1 [Source:HGNC Symbol;Acc:HGNC:957]	protein_coding
ENSG00000141179	0.501707	4.74596	0.0114943	0.270654	ENSG00000141179	17	55750979	55842830	PCTP	58488	phosphatidylcholine transfer protein [Source:HGNC Symbol;Acc:HGNC:8752]	protein_coding
ENSG00000155099	0.48871	5.32381	0.0115397	0.271262	ENSG00000155099	8	90993796	91041064	TMEM55A	55529	transmembrane protein 55A [Source:HGNC Symbol;Acc:HGNC:25452]	protein_coding
ENSG00000119922	0.527849	7.04703	0.0116123	0.272505	ENSG00000119922	10	89301955	89309276	IFIT2	3433	interferon-induced protein with tetratricopeptide repeats 2 [Source:HGNC Symbol;Acc:HGNC:5409]	protein_coding
ENSG00000133816	0.671305	8.60673	0.0116429	0.272615	ENSG00000133816	11	12094008	12263789	MICAL2	9645	microtubule associated monooxygenase, calponin and LIM domain containing 2 [Source:HGNC Symbol;Acc:HGNC:24693]	protein_coding
ENSG00000146859	0.470695	6.97145	0.0116588	0.272615	ENSG00000146859	7	135148072	135166215	TMEM140	55281	transmembrane protein 140 [Source:HGNC Symbol;Acc:HGNC:21870]	protein_coding
ENSG00000060069	0.413725	5.73538	0.0116762	0.272615	ENSG00000060069	18	79679801	79756623	CTDP1	9150	CTD (carboxy-terminal domain, RNA polymerase II, polypeptide A) phosphatase, subunit 1 [Source:HGNC Symbol;Acc:HGNC:2498]	protein_coding
ENSG00000153814	0.511918	5.54469	0.0117346	0.273516	ENSG00000153814	7	27830573	28180743	JAZF1	221895	JAZF zinc finger 1 [Source:HGNC Symbol;Acc:HGNC:28917]	protein_coding
ENSG00000107957	-0.719095	3.61343	0.0117929	0.274275	ENSG00000107957	10	103594027	103855543	SH3PXD2A	9644	SH3 and PX domains 2A [Source:HGNC Symbol;Acc:HGNC:23664]	protein_coding
ENSG00000169877	1.20643	5.36528	0.0118068	0.274275	ENSG00000169877	16	31527864	31528803	AHSP	51327	alpha hemoglobin stabilizing protein [Source:HGNC Symbol;Acc:HGNC:18075]	protein_coding
ENSG00000276231	-0.70155	3.63586	0.0118759	0.275237	ENSG00000276231	17	8802723	8867677	PIK3R6	146850	phosphoinositide-3-kinase, regulatory subunit 6 [Source:HGNC Symbol;Acc:HGNC:27101]	protein_coding
ENSG00000156298	1.27993	1.28091	0.0119266	0.275237	ENSG00000156298	X	38561370	38688920	TSPAN7	7102	tetraspanin 7 [Source:HGNC Symbol;Acc:HGNC:11854]	protein_coding
ENSG00000133104	0.392163	4.76659	0.0119269	0.275237	ENSG00000133104	13	36301638	36370180	SPG20	23111	spastic paraplegia 20 (Troyer syndrome) [Source:HGNC Symbol;Acc:HGNC:18514]	protein_coding
ENSG00000103148	1.20001	7.04614	0.0119423	0.275237	ENSG00000103148	16	84271	138860	NPRL3	8131	NPR3-like, GATOR1 complex subunit [Source:HGNC Symbol;Acc:HGNC:14124]	protein_coding
ENSG00000105647	0.519011	4.08394	0.0119651	0.275237	ENSG00000105647	19	18153118	18170540	PIK3R2	5296	phosphoinositide-3-kinase, regulatory subunit 2 (beta) [Source:HGNC Symbol;Acc:HGNC:8980]	protein_coding
ENSG00000164171	0.980908	0.695456	0.0120153	0.275237	ENSG00000164171	5	52989326	53094779	ITGA2	3673	integrin, alpha 2 (CD49B, alpha 2 subunit of VLA-2 receptor) [Source:HGNC Symbol;Acc:HGNC:6137]	protein_coding
ENSG00000100568	0.451231	6.2067	0.0120301	0.275237	ENSG00000100568	14	67647075	67674831	VTI1B	10490	vesicle transport through interaction with t-SNAREs 1B [Source:HGNC Symbol;Acc:HGNC:17793]	protein_coding
ENSG00000170836	0.417117	4.57692	0.012039	0.275237	ENSG00000170836	17	60600183	60666280	PPM1D	8493	protein phosphatase, Mg2+/Mn2+ dependent, 1D [Source:HGNC Symbol;Acc:HGNC:9277]	protein_coding
ENSG00000160888	0.416321	5.71812	0.0120591	0.275237	ENSG00000160888	19	13150415	13154908	IER2	9592	immediate early response 2 [Source:HGNC Symbol;Acc:HGNC:28871]	protein_coding
ENSG00000158769	0.515699	6.85596	0.0120792	0.275237	ENSG00000158769	1	160995211	161021348	F11R	50848	F11 receptor [Source:HGNC Symbol;Acc:HGNC:14685]	protein_coding
ENSG00000269711	0.469032	4.71201	0.0120839	0.275237	ENSG00000269711	19	7678501	7682854	CTD-3214H19.16	NA	Uncharacterized protein [Source:UniProtKB/TrEMBL;Acc:M0QYG6]	protein_coding
ENSG00000091181	-0.743337	4.56589	0.0121045	0.275237	ENSG00000091181	3	3066326	3126613	IL5RA	3568	interleukin 5 receptor, alpha [Source:HGNC Symbol;Acc:HGNC:6017]	protein_coding
ENSG00000197461	0.778424	2.18768	0.0121071	0.275237	ENSG00000197461	7	497258	520296	PDGFA	5154	platelet-derived growth factor alpha polypeptide [Source:HGNC Symbol;Acc:HGNC:8799]	protein_coding
ENSG00000143815	0.469374	7.4569	0.0121812	0.276158	ENSG00000143815	1	225401502	225428925	LBR	3930	lamin B receptor [Source:HGNC Symbol;Acc:HGNC:6518]	protein_coding
ENSG00000213171	-1.21562	-1.13205	0.0121875	0.276158	ENSG00000213171	1	151800264	151806154	LINGO4	339398	leucine rich repeat and Ig domain containing 4 [Source:HGNC Symbol;Acc:HGNC:31814]	protein_coding
ENSG00000083857	1.32599	0.683936	0.0122802	0.277511	ENSG00000083857	4	186587783	186726722	FAT1	2195	FAT atypical cadherin 1 [Source:HGNC Symbol;Acc:HGNC:3595]	protein_coding
ENSG00000012048	0.49251	3.40871	0.0123233	0.277511	ENSG00000012048	17	43044295	43125483	BRCA1	672	breast cancer 1, early onset [Source:HGNC Symbol;Acc:HGNC:1100]	protein_coding
ENSG00000180304	0.499343	7.03511	0.0123244	0.277511	ENSG00000180304	15	64687573	64703281	OAZ2	4947	ornithine decarboxylase antizyme 2 [Source:HGNC Symbol;Acc:HGNC:8096]	protein_coding
ENSG00000196407	1.19275	-0.849752	0.0123513	0.277511	ENSG00000196407	1	151847263	151853697	THEM5	284486	thioesterase superfamily member 5 [Source:HGNC Symbol;Acc:HGNC:26755]	protein_coding
ENSG00000103154	0.759797	1.88335	0.012357	0.277511	ENSG00000103154	16	83968632	84002776	NECAB2	54550	N-terminal EF-hand calcium binding protein 2 [Source:HGNC Symbol;Acc:HGNC:23746]	protein_coding
ENSG00000106245	0.410924	4.13032	0.0123677	0.277511	ENSG00000106245	7	99408641	99419616	BUD31	8896	BUD31 homolog [Source:HGNC Symbol;Acc:HGNC:29629]	protein_coding
ENSG00000103363	0.610122	5.68472	0.0124671	0.278289	ENSG00000103363	16	2771414	2777297	TCEB2	6923	transcription elongation factor B (SIII), polypeptide 2 (18kDa, elongin B) [Source:HGNC Symbol;Acc:HGNC:11619]	protein_coding
ENSG00000137070	-0.416569	4.54918	0.0124704	0.278289	ENSG00000137070	9	34650702	34661892	IL11RA	3590	interleukin 11 receptor, alpha [Source:HGNC Symbol;Acc:HGNC:5967]	protein_coding
ENSG00000203710	0.599738	7.39133	0.0124816	0.278289	ENSG00000203710	1	207496147	207640647	CR1	1378	complement component (3b/4b) receptor 1 (Knops blood group) [Source:HGNC Symbol;Acc:HGNC:2334]	protein_coding
ENSG00000184182	0.409441	4.99589	0.0124829	0.278289	ENSG00000184182	2	237966827	238042782	UBE2F	140739	ubiquitin-conjugating enzyme E2F (putative) [Source:HGNC Symbol;Acc:HGNC:12480]	protein_coding
ENSG00000270149	0.509527	6.19143	0.0125487	0.279304	ENSG00000270149	1	160997957	161038962	RP11-544M22.13	NA	Uncharacterized protein [Source:UniProtKB/TrEMBL;Acc:A0A0A0MQY5]	protein_coding
ENSG00000135451	0.869822	2.33865	0.0126007	0.279636	ENSG00000135451	12	49323236	49331731	TROAP	10024	trophinin associated protein [Source:HGNC Symbol;Acc:HGNC:12327]	protein_coding
ENSG00000115828	0.730301	5.85935	0.0126041	0.279636	ENSG00000115828	2	37344574	37373322	QPCT	25797	glutaminyl-peptide cyclotransferase [Source:HGNC Symbol;Acc:HGNC:9753]	protein_coding
ENSG00000120306	0.709967	4.59314	0.01263	0.279762	ENSG00000120306	5	140174642	140282052	CYSTM1	84418	cysteine-rich transmembrane module containing 1 [Source:HGNC Symbol;Acc:HGNC:30239]	protein_coding
ENSG00000197721	0.881338	3.76809	0.0126743	0.279853	ENSG00000197721	1	207645113	207738416	CR1L	1379	complement component (3b/4b) receptor 1-like [Source:HGNC Symbol;Acc:HGNC:2335]	protein_coding
ENSG00000164086	-0.39256	4.28624	0.0126746	0.279853	ENSG00000164086	3	52048919	52056550	DUSP7	1849	dual specificity phosphatase 7 [Source:HGNC Symbol;Acc:HGNC:3073]	protein_coding
ENSG00000119986	0.862187	0.189845	0.0127182	0.280191	ENSG00000119986	10	97677424	97687323	AVPI1	60370	arginine vasopressin-induced 1 [Source:HGNC Symbol;Acc:HGNC:30898]	protein_coding
ENSG00000073060	-0.463903	3.09332	0.0127304	0.280191	ENSG00000073060	12	124776856	124882668	SCARB1	949	scavenger receptor class B, member 1 [Source:HGNC Symbol;Acc:HGNC:1664]	protein_coding
ENSG00000138463	0.522483	5.12452	0.012766	0.280527	ENSG00000138463	3	122794795	122881139	DIRC2	84925	disrupted in renal carcinoma 2 [Source:HGNC Symbol;Acc:HGNC:16628]	protein_coding
ENSG00000185236	0.538103	4.62383	0.0127982	0.280757	ENSG00000185236	19	8389981	8404434	RAB11B	9230	RAB11B, member RAS oncogene family [Source:HGNC Symbol;Acc:HGNC:9761]	protein_coding
ENSG00000148773	0.680268	3.88009	0.0128332	0.280757	ENSG00000148773	10	128096659	128126385	MKI67	4288	marker of proliferation Ki-67 [Source:HGNC Symbol;Acc:HGNC:7107]	protein_coding
ENSG00000182308	0.685545	0.599142	0.0128637	0.280757	ENSG00000182308	4	41981696	41986467	DCAF4L1	285429	DDB1 and CUL4 associated factor 4-like 1 [Source:HGNC Symbol;Acc:HGNC:27723]	protein_coding
ENSG00000123091	0.62588	7.13701	0.0128708	0.280757	ENSG00000123091	1	51236271	51273455	RNF11	26994	ring finger protein 11 [Source:HGNC Symbol;Acc:HGNC:10056]	protein_coding
ENSG00000149218	0.474422	4.99382	0.0128824	0.280757	ENSG00000149218	11	95089810	95132645	ENDOD1	23052	endonuclease domain containing 1 [Source:HGNC Symbol;Acc:HGNC:29129]	protein_coding
ENSG00000136144	0.406659	4.46855	0.0128983	0.280757	ENSG00000136144	13	49531946	49585583	RCBTB1	55213	regulator of chromosome condensation (RCC1) and BTB (POZ) domain containing protein 1 [Source:HGNC Symbol;Acc:HGNC:18243]	protein_coding
ENSG00000143162	0.516511	5.37848	0.0129631	0.281329	ENSG00000143162	1	167529677	167553767	CREG1	8804	cellular repressor of E1A-stimulated genes 1 [Source:HGNC Symbol;Acc:HGNC:2351]	protein_coding
ENSG00000177462	1.54633	-1.10213	0.0129731	0.281329	ENSG00000177462	1	247921018	247921956	OR2T8	343172	olfactory receptor, family 2, subfamily T, member 8 [Source:HGNC Symbol;Acc:HGNC:15020]	protein_coding
ENSG00000143537	-0.411178	5.0785	0.0130541	0.281329	ENSG00000143537	1	155050566	155062775	ADAM15	8751	ADAM metallopeptidase domain 15 [Source:HGNC Symbol;Acc:HGNC:193]	protein_coding
ENSG00000076662	0.497572	8.67504	0.0130582	0.281329	ENSG00000076662	19	10333776	10339823	ICAM3	3385	intercellular adhesion molecule 3 [Source:HGNC Symbol;Acc:HGNC:5346]	protein_coding
ENSG00000140932	0.714802	4.64113	0.0130741	0.281329	ENSG00000140932	16	66579448	66588275	CMTM2	146225	CKLF-like MARVEL transmembrane domain containing 2 [Source:HGNC Symbol;Acc:HGNC:19173]	protein_coding
ENSG00000104219	0.420566	5.92	0.0130925	0.281329	ENSG00000104219	8	17156029	17224799	ZDHHC2	51201	zinc finger, DHHC-type containing 2 [Source:HGNC Symbol;Acc:HGNC:18469]	protein_coding
ENSG00000198848	-1.31292	2.90087	0.0130967	0.281329	ENSG00000198848	16	55802851	55833337	CES1	1066	carboxylesterase 1 [Source:HGNC Symbol;Acc:HGNC:1863]	protein_coding
ENSG00000155307	0.568911	4.69134	0.0131129	0.281329	ENSG00000155307	21	14485228	14583402	SAMSN1	64092	SAM domain, SH3 domain and nuclear localization signals 1 [Source:HGNC Symbol;Acc:HGNC:10528]	protein_coding
ENSG00000110693	0.806786	5.06075	0.0131143	0.281329	ENSG00000110693	11	15966449	16739591	SOX6	55553	SRY (sex determining region Y)-box 6 [Source:HGNC Symbol;Acc:HGNC:16421]	protein_coding
ENSG00000165046	0.534106	2.72442	0.0131281	0.281329	ENSG00000165046	8	38386207	38409527	LETM2	137994	leucine zipper-EF-hand containing transmembrane protein 2 [Source:HGNC Symbol;Acc:HGNC:14648]	protein_coding
ENSG00000109927	0.774877	1.08319	0.0131678	0.281402	ENSG00000109927	11	121101173	121191493	TECTA	7007	tectorin alpha [Source:HGNC Symbol;Acc:HGNC:11720]	protein_coding
ENSG00000184060	-0.535096	3.70682	0.0131845	0.281402	ENSG00000184060	17	30906344	30959322	ADAP2	55803	ArfGAP with dual PH domains 2 [Source:HGNC Symbol;Acc:HGNC:16487]	protein_coding
ENSG00000166579	0.484715	7.54366	0.0131926	0.281402	ENSG00000166579	17	8413131	8490411	NDEL1	81565	nudE neurodevelopment protein 1-like 1 [Source:HGNC Symbol;Acc:HGNC:17620]	protein_coding
ENSG00000087460	0.519762	8.49248	0.0132918	0.283074	ENSG00000087460	20	58839718	58911192	GNAS	2778	GNAS complex locus [Source:HGNC Symbol;Acc:HGNC:4392]	protein_coding
ENSG00000148680	-0.839175	-0.718767	0.013312	0.283074	ENSG00000148680	10	90740823	90857698	HTR7	3363	5-hydroxytryptamine (serotonin) receptor 7, adenylate cyclase-coupled [Source:HGNC Symbol;Acc:HGNC:5302]	protein_coding
ENSG00000132823	0.413886	4.95351	0.0133875	0.284243	ENSG00000132823	20	44196496	44210791	OSER1	51526	oxidative stress responsive serine-rich 1 [Source:HGNC Symbol;Acc:HGNC:16105]	protein_coding
ENSG00000105366	-0.964262	2.51147	0.0134234	0.284567	ENSG00000105366	19	51450847	51458456	SIGLEC8	27181	sialic acid binding Ig-like lectin 8 [Source:HGNC Symbol;Acc:HGNC:10877]	protein_coding
ENSG00000105352	0.503881	5.82859	0.0135332	0.286457	ENSG00000105352	19	41618971	41627074	CEACAM4	1089	carcinoembryonic antigen-related cell adhesion molecule 4 [Source:HGNC Symbol;Acc:HGNC:1816]	protein_coding
ENSG00000164398	0.481013	4.12575	0.01379	0.290968	ENSG00000164398	5	131949973	132012243	ACSL6	23305	acyl-CoA synthetase long-chain family member 6 [Source:HGNC Symbol;Acc:HGNC:16496]	protein_coding
ENSG00000197766	0.779813	5.47251	0.0138375	0.290968	ENSG00000197766	19	859643	863630	CFD	1675	complement factor D (adipsin) [Source:HGNC Symbol;Acc:HGNC:2771]	protein_coding
ENSG00000153395	0.41424	6.77765	0.0138526	0.290968	ENSG00000153395	5	1456480	1523977	LPCAT1	79888	lysophosphatidylcholine acyltransferase 1 [Source:HGNC Symbol;Acc:HGNC:25718]	protein_coding
ENSG00000143479	0.848797	1.34561	0.0138581	0.290968	ENSG00000143479	1	206635536	206684419	DYRK3	8444	dual-specificity tyrosine-(Y)-phosphorylation regulated kinase 3 [Source:HGNC Symbol;Acc:HGNC:3094]	protein_coding
ENSG00000144659	0.397017	4.83152	0.0138931	0.290968	ENSG00000144659	3	39383348	39397351	SLC25A38	54977	solute carrier family 25, member 38 [Source:HGNC Symbol;Acc:HGNC:26054]	protein_coding
ENSG00000114698	0.983905	-0.198649	0.0139055	0.290968	ENSG00000114698	3	146192339	146251179	PLSCR4	57088	phospholipid scramblase 4 [Source:HGNC Symbol;Acc:HGNC:16497]	protein_coding
ENSG00000144369	1.10153	-1.05786	0.0139238	0.290968	ENSG00000144369	2	186693971	186765965	FAM171B	165215	family with sequence similarity 171, member B [Source:HGNC Symbol;Acc:HGNC:29412]	protein_coding
ENSG00000057294	-0.80745	0.937384	0.0139354	0.290968	ENSG00000057294	12	32790745	32896840	PKP2	5318	plakophilin 2 [Source:HGNC Symbol;Acc:HGNC:9024]	protein_coding
ENSG00000196182	0.462486	7.25387	0.0139358	0.290968	ENSG00000196182	1	36339624	36385896	STK40	83931	serine/threonine kinase 40 [Source:HGNC Symbol;Acc:HGNC:21373]	protein_coding
ENSG00000118985	0.439036	4.11657	0.0139747	0.291339	ENSG00000118985	5	95885098	95962071	ELL2	22936	elongation factor, RNA polymerase II, 2 [Source:HGNC Symbol;Acc:HGNC:17064]	protein_coding
ENSG00000115758	0.740532	6.72638	0.0140765	0.293019	ENSG00000115758	2	10439968	10448504	ODC1	4953	ornithine decarboxylase 1 [Source:HGNC Symbol;Acc:HGNC:8109]	protein_coding
ENSG00000136371	0.451497	3.85539	0.0141643	0.294249	ENSG00000136371	15	79833585	79897379	MTHFS	10588	5,10-methenyltetrahydrofolate synthetase (5-formyltetrahydrofolate cyclo-ligase) [Source:HGNC Symbol;Acc:HGNC:7437]	protein_coding
ENSG00000129657	0.545118	8.7863	0.0141781	0.294249	ENSG00000129657	17	77086716	77217101	SEC14L1	6397	SEC14-like lipid binding 1 [Source:HGNC Symbol;Acc:HGNC:10698]	protein_coding
ENSG00000130589	0.449018	6.62139	0.0142193	0.294662	ENSG00000130589	20	63558086	63574239	HELZ2	85441	helicase with zinc finger 2, transcriptional coactivator [Source:HGNC Symbol;Acc:HGNC:30021]	protein_coding
ENSG00000065665	0.476173	3.22126	0.0143467	0.294844	ENSG00000065665	10	12129637	12169961	SEC61A2	55176	Sec61 alpha 2 subunit (S. cerevisiae) [Source:HGNC Symbol;Acc:HGNC:17702]	protein_coding
ENSG00000197324	0.509215	8.68111	0.0143474	0.294844	ENSG00000197324	14	22871613	22881580	LRP10	26020	low density lipoprotein receptor-related protein 10 [Source:HGNC Symbol;Acc:HGNC:14553]	protein_coding
ENSG00000258984	0.400435	4.70771	0.014386	0.294844	ENSG00000258984	2	237967014	238099412	UBE2F-SCLY	NA	UBE2F-SCLY readthrough (NMD candidate) [Source:HGNC Symbol;Acc:HGNC:48339]	protein_coding
ENSG00000197329	0.499291	7.44757	0.0144228	0.294844	ENSG00000197329	2	64092652	64144454	PELI1	57162	pellino E3 ubiquitin protein ligase 1 [Source:HGNC Symbol;Acc:HGNC:8827]	protein_coding
ENSG00000160445	0.566052	7.04465	0.014426	0.294844	ENSG00000160445	9	128729786	128772414	ZER1	10444	zyg-11 related, cell cycle regulator [Source:HGNC Symbol;Acc:HGNC:30960]	protein_coding
ENSG00000136449	-1.23465	-0.15227	0.0144299	0.294844	ENSG00000136449	17	50508384	50531501	MYCBPAP	84073	MYCBP associated protein [Source:HGNC Symbol;Acc:HGNC:19677]	protein_coding
ENSG00000086232	0.638601	7.57605	0.0144543	0.294844	ENSG00000086232	7	6022244	6059230	EIF2AK1	27102	eukaryotic translation initiation factor 2-alpha kinase 1 [Source:HGNC Symbol;Acc:HGNC:24921]	protein_coding
ENSG00000166946	0.48424	6.91245	0.0144561	0.294844	ENSG00000166946	15	43185118	43197176	CCNDBP1	23582	cyclin D-type binding-protein 1 [Source:HGNC Symbol;Acc:HGNC:1587]	protein_coding
ENSG00000071242	-0.615168	3.30218	0.0145071	0.294844	ENSG00000071242	6	166409364	166906451	RPS6KA2	6196	ribosomal protein S6 kinase, 90kDa, polypeptide 2 [Source:HGNC Symbol;Acc:HGNC:10431]	protein_coding
ENSG00000274641	0.679712	2.04501	0.0145156	0.294844	ENSG00000274641	6	27893463	27893843	HIST1H2BO	8348	histone cluster 1, H2bo [Source:HGNC Symbol;Acc:HGNC:4758]	protein_coding
ENSG00000180644	0.561415	7.91394	0.0145188	0.294844	ENSG00000180644	10	70597348	70602775	PRF1	5551	perforin 1 (pore forming protein) [Source:HGNC Symbol;Acc:HGNC:9360]	protein_coding
ENSG00000068366	0.482404	6.41977	0.0145327	0.294844	ENSG00000068366	X	109624244	109733403	ACSL4	2182	acyl-CoA synthetase long-chain family member 4 [Source:HGNC Symbol;Acc:HGNC:3571]	protein_coding
ENSG00000105856	0.450438	6.81164	0.014533	0.294844	ENSG00000105856	7	107168961	107202529	HBP1	26959	HMG-box transcription factor 1 [Source:HGNC Symbol;Acc:HGNC:23200]	protein_coding
ENSG00000175538	0.521327	6.67787	0.0145679	0.294844	ENSG00000175538	11	74454841	74467729	KCNE3	10008	potassium channel, voltage gated subfamily E regulatory beta subunit 3 [Source:HGNC Symbol;Acc:HGNC:6243]	protein_coding
ENSG00000079819	-0.550344	3.0386	0.0145717	0.294844	ENSG00000079819	6	130839347	131063322	EPB41L2	2037	erythrocyte membrane protein band 4.1-like 2 [Source:HGNC Symbol;Acc:HGNC:3379]	protein_coding
ENSG00000185262	0.518513	5.73593	0.0145729	0.294844	ENSG00000185262	17	76265202	76271299	UBALD2	283991	UBA-like domain containing 2 [Source:HGNC Symbol;Acc:HGNC:28438]	protein_coding
ENSG00000163485	-1.23515	-1.21307	0.0146017	0.294844	ENSG00000163485	1	203090654	203167405	ADORA1	134	adenosine A1 receptor [Source:HGNC Symbol;Acc:HGNC:262]	protein_coding
ENSG00000177989	0.524253	5.18342	0.0146121	0.294844	ENSG00000177989	22	50529710	50532580	ODF3B	440836	outer dense fiber of sperm tails 3B [Source:HGNC Symbol;Acc:HGNC:34388]	protein_coding
ENSG00000164463	0.411473	7.26637	0.0146782	0.295747	ENSG00000164463	5	173056352	173139284	CREBRF	153222	CREB3 regulatory factor [Source:HGNC Symbol;Acc:HGNC:24050]	protein_coding
ENSG00000169860	0.634801	2.21255	0.0147614	0.296693	ENSG00000169860	3	152834693	152841439	P2RY1	5028	purinergic receptor P2Y, G-protein coupled, 1 [Source:HGNC Symbol;Acc:HGNC:8539]	protein_coding
ENSG00000198792	0.453307	5.47282	0.0147681	0.296693	ENSG00000198792	22	38219291	38273034	TMEM184B	25829	transmembrane protein 184B [Source:HGNC Symbol;Acc:HGNC:1310]	protein_coding
ENSG00000105205	-0.713778	5.00285	0.0148184	0.296775	ENSG00000105205	19	39731250	39738028	CLC	1178	Charcot-Leyden crystal galectin [Source:HGNC Symbol;Acc:HGNC:2014]	protein_coding
ENSG00000021645	0.985841	0.457671	0.0148336	0.296775	ENSG00000021645	14	78242391	79868290	NRXN3	9369	neurexin 3 [Source:HGNC Symbol;Acc:HGNC:8010]	protein_coding
ENSG00000269891	0.521989	3.87741	0.0148403	0.296775	ENSG00000269891	10	97153045	97292637	ARHGAP19-SLIT1	NA	ARHGAP19-SLIT1 readthrough (NMD candidate) [Source:HGNC Symbol;Acc:HGNC:48348]	protein_coding
ENSG00000157483	-0.656472	3.60508	0.0148581	0.296775	ENSG00000157483	15	59132434	59372900	MYO1E	4643	myosin IE [Source:HGNC Symbol;Acc:HGNC:7599]	protein_coding
ENSG00000111837	0.575172	4.15085	0.0149545	0.297511	ENSG00000111837	6	10762723	10838555	MAK	4117	male germ cell-associated kinase [Source:HGNC Symbol;Acc:HGNC:6816]	protein_coding
ENSG00000133488	0.968712	1.46082	0.0149713	0.297511	ENSG00000133488	22	30488913	30505711	SEC14L4	284904	SEC14-like lipid binding 4 [Source:HGNC Symbol;Acc:HGNC:20627]	protein_coding
ENSG00000167476	0.918381	-0.767146	0.0149807	0.297511	ENSG00000167476	19	2252252	2269759	JSRP1	126306	junctional sarcoplasmic reticulum protein 1 [Source:HGNC Symbol;Acc:HGNC:24963]	protein_coding
ENSG00000167601	-0.956474	-1.20106	0.014981	0.297511	ENSG00000167601	19	41219203	41261766	AXL	558	AXL receptor tyrosine kinase [Source:HGNC Symbol;Acc:HGNC:905]	protein_coding
ENSG00000039319	0.482182	6.49627	0.0150538	0.298527	ENSG00000039319	5	80408013	80479350	ZFYVE16	9765	zinc finger, FYVE domain containing 16 [Source:HGNC Symbol;Acc:HGNC:20756]	protein_coding
ENSG00000180628	0.51177	7.05008	0.0151095	0.298985	ENSG00000180628	10	91163012	91284331	PCGF5	84333	polycomb group ring finger 5 [Source:HGNC Symbol;Acc:HGNC:28264]	protein_coding
ENSG00000147408	0.707679	5.64855	0.0151202	0.298985	ENSG00000147408	8	19404161	19758029	CSGALNACT1	55790	chondroitin sulfate N-acetylgalactosaminyltransferase 1 [Source:HGNC Symbol;Acc:HGNC:24290]	protein_coding
ENSG00000173992	0.467605	4.4329	0.0151556	0.299058	ENSG00000173992	11	66592821	66606019	CCS	9973	copper chaperone for superoxide dismutase [Source:HGNC Symbol;Acc:HGNC:1613]	protein_coding
ENSG00000175894	-0.974145	0.507227	0.0151671	0.299058	ENSG00000175894	21	44497892	44711580	TSPEAR	54084	thrombospondin-type laminin G domain and EAR repeats [Source:HGNC Symbol;Acc:HGNC:1268]	protein_coding
ENSG00000076685	0.45011	7.04518	0.0152098	0.299361	ENSG00000076685	10	103088017	103193306	NT5C2	22978	5'-nucleotidase, cytosolic II [Source:HGNC Symbol;Acc:HGNC:8022]	protein_coding
ENSG00000119411	0.940313	-0.451771	0.0152354	0.299361	ENSG00000119411	9	113349541	113371233	BSPRY	54836	B-box and SPRY domain containing [Source:HGNC Symbol;Acc:HGNC:18232]	protein_coding
ENSG00000171236	0.520996	5.87582	0.0152475	0.299361	ENSG00000171236	19	4536409	4540474	LRG1	116844	leucine-rich alpha-2-glycoprotein 1 [Source:HGNC Symbol;Acc:HGNC:29480]	protein_coding
ENSG00000158528	0.94549	0.756623	0.0152783	0.299541	ENSG00000158528	7	94907202	95296415	PPP1R9A	55607	protein phosphatase 1, regulatory subunit 9A [Source:HGNC Symbol;Acc:HGNC:14946]	protein_coding
ENSG00000141664	0.382336	5.92402	0.015313	0.299797	ENSG00000141664	18	62523007	62587709	ZCCHC2	54877	zinc finger, CCHC domain containing 2 [Source:HGNC Symbol;Acc:HGNC:22916]	protein_coding
ENSG00000108406	0.399104	4.79548	0.0153629	0.300088	ENSG00000108406	17	59565525	59608345	DHX40	79665	DEAH (Asp-Glu-Ala-His) box polypeptide 40 [Source:HGNC Symbol;Acc:HGNC:18018]	protein_coding
ENSG00000170627	-1.00953	-0.0818225	0.0153713	0.300088	ENSG00000170627	12	54455950	54473602	GTSF1	121355	gametocyte specific factor 1 [Source:HGNC Symbol;Acc:HGNC:26565]	protein_coding
ENSG00000135218	-0.528379	6.44853	0.0153957	0.30014	ENSG00000135218	7	80369575	80679277	CD36	948	CD36 molecule (thrombospondin receptor) [Source:HGNC Symbol;Acc:HGNC:1663]	protein_coding
ENSG00000166949	-0.380683	5.82916	0.0155288	0.302309	ENSG00000166949	15	67063763	67195195	SMAD3	4088	SMAD family member 3 [Source:HGNC Symbol;Acc:HGNC:6769]	protein_coding
ENSG00000119535	0.482301	10.8424	0.0156499	0.303903	ENSG00000119535	1	36466043	36483278	CSF3R	1441	colony stimulating factor 3 receptor (granulocyte) [Source:HGNC Symbol;Acc:HGNC:2439]	protein_coding
ENSG00000157045	0.55276	3.62368	0.0156708	0.303903	ENSG00000157045	16	15037853	15056079	NTAN1	123803	N-terminal asparagine amidase [Source:HGNC Symbol;Acc:HGNC:29909]	protein_coding
ENSG00000103066	-0.481482	2.85572	0.0156767	0.303903	ENSG00000103066	16	68245304	68261062	PLA2G15	23659	phospholipase A2, group XV [Source:HGNC Symbol;Acc:HGNC:17163]	protein_coding
ENSG00000165650	0.390222	6.01191	0.0156992	0.303914	ENSG00000165650	10	117277274	117375467	PDZD8	118987	PDZ domain containing 8 [Source:HGNC Symbol;Acc:HGNC:26974]	protein_coding
ENSG00000099308	0.471503	7.17874	0.0157526	0.30452	ENSG00000099308	19	18097793	18151692	MAST3	23031	microtubule associated serine/threonine kinase 3 [Source:HGNC Symbol;Acc:HGNC:19036]	protein_coding
ENSG00000141404	0.896065	1.16009	0.0158076	0.305099	ENSG00000141404	18	11688956	11885685	GNAL	2774	guanine nucleotide binding protein (G protein), alpha activating activity polypeptide, olfactory type [Source:HGNC Symbol;Acc:HGNC:4388]	protein_coding
ENSG00000213903	0.420219	5.68285	0.0158267	0.305099	ENSG00000213903	14	24311450	24318036	LTB4R	1241	leukotriene B4 receptor [Source:HGNC Symbol;Acc:HGNC:6713]	protein_coding
ENSG00000187266	0.493017	3.25574	0.015914	0.306178	ENSG00000187266	19	11377205	11384342	EPOR	2057	erythropoietin receptor [Source:HGNC Symbol;Acc:HGNC:3416]	protein_coding
ENSG00000105835	0.694349	10.1544	0.0159323	0.306178	ENSG00000105835	7	106248285	106286326	NAMPT	10135	nicotinamide phosphoribosyltransferase [Source:HGNC Symbol;Acc:HGNC:30092]	protein_coding
ENSG00000154529	0.924789	-1.0135	0.0159491	0.306178	ENSG00000154529	9	41890314	42129510	CNTNAP3B	728577	contactin associated protein-like 3B [Source:HGNC Symbol;Acc:HGNC:32035]	protein_coding
ENSG00000172216	0.502997	5.75004	0.0161258	0.309141	ENSG00000172216	20	50190734	50192689	CEBPB	1051	CCAAT/enhancer binding protein (C/EBP), beta [Source:HGNC Symbol;Acc:HGNC:1834]	protein_coding
ENSG00000170421	1.246	-1.54928	0.0161765	0.309684	ENSG00000170421	12	52897187	52949954	KRT8	3856	keratin 8, type II [Source:HGNC Symbol;Acc:HGNC:6446]	protein_coding
ENSG00000154928	0.468124	6.15061	0.016225	0.309796	ENSG00000154928	3	134597801	135260467	EPHB1	2047	EPH receptor B1 [Source:HGNC Symbol;Acc:HGNC:3392]	protein_coding
ENSG00000124256	0.374041	5.29833	0.0162272	0.309796	ENSG00000124256	20	57603846	57620576	ZBP1	81030	Z-DNA binding protein 1 [Source:HGNC Symbol;Acc:HGNC:16176]	protein_coding
ENSG00000069399	0.564167	4.65586	0.0162642	0.310075	ENSG00000069399	19	44747705	44760044	BCL3	602	B-cell CLL/lymphoma 3 [Source:HGNC Symbol;Acc:HGNC:998]	protein_coding
ENSG00000100483	0.460964	4.01573	0.0162994	0.310318	ENSG00000100483	14	50108632	50116600	VCPKMT	79609	valosin containing protein lysine (K) methyltransferase [Source:HGNC Symbol;Acc:HGNC:20352]	protein_coding
ENSG00000112245	0.442936	4.81685	0.0163495	0.310734	ENSG00000112245	6	63521761	63583587	PTP4A1	7803	protein tyrosine phosphatase type IVA, member 1 [Source:HGNC Symbol;Acc:HGNC:9634]	protein_coding
ENSG00000104765	0.617601	9.56513	0.0163796	0.310734	ENSG00000104765	8	26382898	26505636	BNIP3L	665	BCL2/adenovirus E1B 19kDa interacting protein 3-like [Source:HGNC Symbol;Acc:HGNC:1085]	protein_coding
ENSG00000171223	0.550125	6.96549	0.0163982	0.310734	ENSG00000171223	19	12791496	12793315	JUNB	3726	jun B proto-oncogene [Source:HGNC Symbol;Acc:HGNC:6205]	protein_coding
ENSG00000103194	0.429577	6.37726	0.0164112	0.310734	ENSG00000103194	16	84699978	84779922	USP10	9100	ubiquitin specific peptidase 10 [Source:HGNC Symbol;Acc:HGNC:12608]	protein_coding
ENSG00000169330	-0.668079	0.9862	0.0164396	0.310845	ENSG00000169330	15	79432516	79472290	KIAA1024	23251	KIAA1024 [Source:HGNC Symbol;Acc:HGNC:29172]	protein_coding
ENSG00000145354	0.568433	3.61354	0.0164984	0.31087	ENSG00000145354	4	102868978	102889242	CISD2	493856	CDGSH iron sulfur domain 2 [Source:HGNC Symbol;Acc:HGNC:24212]	protein_coding
ENSG00000117151	0.476288	6.25712	0.0165037	0.31087	ENSG00000117151	1	84549606	84574480	CTBS	1486	chitobiase, di-N-acetyl- [Source:HGNC Symbol;Acc:HGNC:2496]	protein_coding
ENSG00000164330	-0.770514	2.11458	0.0165171	0.31087	ENSG00000164330	5	158695916	159099761	EBF1	1879	early B-cell factor 1 [Source:HGNC Symbol;Acc:HGNC:3126]	protein_coding
ENSG00000022567	0.50066	7.14768	0.0165694	0.31087	ENSG00000022567	8	141207166	141308305	SLC45A4	57210	solute carrier family 45, member 4 [Source:HGNC Symbol;Acc:HGNC:29196]	protein_coding
ENSG00000147459	0.522021	8.63789	0.0165771	0.31087	ENSG00000147459	8	25184723	25418082	DOCK5	80005	dedicator of cytokinesis 5 [Source:HGNC Symbol;Acc:HGNC:23476]	protein_coding
ENSG00000008130	0.481148	8.04879	0.016597	0.31087	ENSG00000008130	1	1751232	1780457	NADK	65220	NAD kinase [Source:HGNC Symbol;Acc:HGNC:29831]	protein_coding
ENSG00000135679	0.360901	7.33439	0.0166455	0.31087	ENSG00000135679	12	68808172	68850686	MDM2	4193	MDM2 proto-oncogene, E3 ubiquitin protein ligase [Source:HGNC Symbol;Acc:HGNC:6973]	protein_coding
ENSG00000168785	0.712959	6.46664	0.0166513	0.31087	ENSG00000168785	4	98470367	98658629	TSPAN5	10098	tetraspanin 5 [Source:HGNC Symbol;Acc:HGNC:17753]	protein_coding
ENSG00000062716	0.46865	8.34093	0.0166656	0.31087	ENSG00000062716	17	59707192	59842255	VMP1	81671	vacuole membrane protein 1 [Source:HGNC Symbol;Acc:HGNC:29559]	protein_coding
ENSG00000007080	0.485374	3.10236	0.0166658	0.31087	ENSG00000007080	19	17933016	17943991	CCDC124	115098	coiled-coil domain containing 124 [Source:HGNC Symbol;Acc:HGNC:25171]	protein_coding
ENSG00000124875	1.03293	-0.693029	0.0168102	0.313141	ENSG00000124875	4	73836497	73849064	CXCL6	6372	chemokine (C-X-C motif) ligand 6 [Source:HGNC Symbol;Acc:HGNC:10643]	protein_coding
ENSG00000204131	0.488999	7.93267	0.0168491	0.313444	ENSG00000204131	X	71910818	72161750	NHSL2	340527	NHS-like 2 [Source:HGNC Symbol;Acc:HGNC:33737]	protein_coding
ENSG00000116729	0.610863	5.38691	0.0169107	0.313922	ENSG00000116729	1	68098473	68233120	WLS	79971	wntless Wnt ligand secretion mediator [Source:HGNC Symbol;Acc:HGNC:30238]	protein_coding
ENSG00000188107	0.769694	0.33071	0.0169203	0.313922	ENSG00000188107	6	63719980	65707225	EYS	346007	eyes shut homolog (Drosophila) [Source:HGNC Symbol;Acc:HGNC:21555]	protein_coding
ENSG00000181016	0.78796	2.99898	0.0169939	0.314865	ENSG00000181016	7	112480853	112491062	LSMEM1	286006	leucine-rich single-pass membrane protein 1 [Source:HGNC Symbol;Acc:HGNC:22036]	protein_coding
ENSG00000186431	0.685645	5.08576	0.0170653	0.315764	ENSG00000186431	19	54874248	54890472	FCAR	2204	Fc fragment of IgA receptor [Source:HGNC Symbol;Acc:HGNC:3608]	protein_coding
ENSG00000137094	0.754469	1.92418	0.0170975	0.315874	ENSG00000137094	9	34989641	34998900	DNAJB5	25822	DnaJ (Hsp40) homolog, subfamily B, member 5 [Source:HGNC Symbol;Acc:HGNC:14887]	protein_coding
ENSG00000104549	-0.569977	2.01709	0.017134	0.315874	ENSG00000104549	8	124998497	125022283	SQLE	6713	squalene epoxidase [Source:HGNC Symbol;Acc:HGNC:11279]	protein_coding
ENSG00000108846	0.450942	4.2182	0.0171428	0.315874	ENSG00000108846	17	50634777	50692252	ABCC3	8714	ATP-binding cassette, sub-family C (CFTR/MRP), member 3 [Source:HGNC Symbol;Acc:HGNC:54]	protein_coding
ENSG00000148339	-0.407923	3.61217	0.0171626	0.315874	ENSG00000148339	9	128068201	128109245	SLC25A25	114789	solute carrier family 25 (mitochondrial carrier; phosphate carrier), member 25 [Source:HGNC Symbol;Acc:HGNC:20663]	protein_coding
ENSG00000282608	-0.821132	2.40089	0.0172847	0.3174	ENSG00000282608	1	111499429	111503760	ADORA3	140	adenosine A3 receptor [Source:HGNC Symbol;Acc:HGNC:268]	protein_coding
ENSG00000169228	0.512031	5.84796	0.0173094	0.3174	ENSG00000169228	5	177301198	177303744	RAB24	53917	RAB24, member RAS oncogene family [Source:HGNC Symbol;Acc:HGNC:9765]	protein_coding
ENSG00000165752	-0.498983	2.89706	0.0173144	0.3174	ENSG00000165752	10	132207492	132331847	STK32C	282974	serine/threonine kinase 32C [Source:HGNC Symbol;Acc:HGNC:21332]	protein_coding
ENSG00000092964	-0.375256	6.16548	0.0174145	0.318813	ENSG00000092964	8	26514275	26658178	DPYSL2	1808	dihydropyrimidinase-like 2 [Source:HGNC Symbol;Acc:HGNC:3014]	protein_coding
ENSG00000197256	0.703799	3.63003	0.0174697	0.3194	ENSG00000197256	19	11164267	11197791	KANK2	25959	KN motif and ankyrin repeat domains 2 [Source:HGNC Symbol;Acc:HGNC:29300]	protein_coding
ENSG00000104825	0.42947	3.48296	0.0175196	0.319889	ENSG00000104825	19	38899700	38908893	NFKBIB	4793	nuclear factor of kappa light polypeptide gene enhancer in B-cells inhibitor, beta [Source:HGNC Symbol;Acc:HGNC:7798]	protein_coding
ENSG00000049323	0.762368	4.28548	0.0175885	0.320724	ENSG00000049323	2	32946972	33399509	LTBP1	4052	latent transforming growth factor beta binding protein 1 [Source:HGNC Symbol;Acc:HGNC:6714]	protein_coding
ENSG00000175928	0.776414	1.10883	0.0178158	0.32444	ENSG00000175928	3	3799437	3847703	LRRN1	57633	leucine rich repeat neuronal 1 [Source:HGNC Symbol;Acc:HGNC:20980]	protein_coding
ENSG00000187741	0.431081	3.80151	0.0179207	0.325233	ENSG00000187741	16	89737549	89816657	FANCA	2175	Fanconi anemia, complementation group A [Source:HGNC Symbol;Acc:HGNC:3582]	protein_coding
ENSG00000108349	0.443336	6.91333	0.0179285	0.325233	ENSG00000108349	17	40140318	40172183	CASC3	22794	cancer susceptibility candidate 3 [Source:HGNC Symbol;Acc:HGNC:17040]	protein_coding
ENSG00000198336	0.779151	4.91303	0.0179299	0.325233	ENSG00000198336	17	47200446	47223679	MYL4	4635	myosin, light chain 4, alkali; atrial, embryonic [Source:HGNC Symbol;Acc:HGNC:7585]	protein_coding
ENSG00000185630	0.732042	3.63092	0.017993	0.325949	ENSG00000185630	1	164555584	164899296	PBX1	5087	pre-B-cell leukemia homeobox 1 [Source:HGNC Symbol;Acc:HGNC:8632]	protein_coding
ENSG00000175262	-0.801588	-0.946748	0.0180272	0.326072	ENSG00000175262	1	10946471	10982037	C1orf127	148345	chromosome 1 open reading frame 127 [Source:HGNC Symbol;Acc:HGNC:26730]	protein_coding
ENSG00000105325	0.368853	5.5353	0.018068	0.326072	ENSG00000105325	19	3506273	3538330	FZR1	51343	fizzy/cell division cycle 20 related 1 [Source:HGNC Symbol;Acc:HGNC:24824]	protein_coding
ENSG00000131203	-0.911278	2.0699	0.0180705	0.326072	ENSG00000131203	8	39902275	39928444	IDO1	3620	indoleamine 2,3-dioxygenase 1 [Source:HGNC Symbol;Acc:HGNC:6059]	protein_coding
ENSG00000189077	0.478903	4.18812	0.0181447	0.326479	ENSG00000189077	7	75986837	75994659	TMEM120A	83862	transmembrane protein 120A [Source:HGNC Symbol;Acc:HGNC:21697]	protein_coding
ENSG00000171812	-0.759459	1.1806	0.0181702	0.326479	ENSG00000171812	1	36095236	36125220	COL8A2	1296	collagen, type VIII, alpha 2 [Source:HGNC Symbol;Acc:HGNC:2216]	protein_coding
ENSG00000188906	0.553289	9.68691	0.0181809	0.326479	ENSG00000188906	12	40196744	40369285	LRRK2	120892	leucine-rich repeat kinase 2 [Source:HGNC Symbol;Acc:HGNC:18618]	protein_coding
ENSG00000185885	0.392309	7.3281	0.0182118	0.326479	ENSG00000185885	11	313506	315272	IFITM1	8519	interferon induced transmembrane protein 1 [Source:HGNC Symbol;Acc:HGNC:5412]	protein_coding
ENSG00000150457	0.424055	4.3778	0.0182199	0.326479	ENSG00000150457	13	20973032	21061547	LATS2	26524	large tumor suppressor kinase 2 [Source:HGNC Symbol;Acc:HGNC:6515]	protein_coding
ENSG00000175170	1.20576	-0.861396	0.0182368	0.326479	ENSG00000175170	20	25763466	25868225	FAM182B	728882	family with sequence similarity 182, member B [Source:HGNC Symbol;Acc:HGNC:34503]	protein_coding
ENSG00000173597	0.573847	6.6154	0.0182585	0.326479	ENSG00000173597	4	69721162	69787961	SULT1B1	27284	sulfotransferase family, cytosolic, 1B, member 1 [Source:HGNC Symbol;Acc:HGNC:17845]	protein_coding
ENSG00000153443	0.456283	3.89202	0.0182877	0.32658	ENSG00000153443	16	4608883	4615027	UBALD1	124402	UBA-like domain containing 1 [Source:HGNC Symbol;Acc:HGNC:29576]	protein_coding
ENSG00000160570	0.417029	6.27135	0.0183126	0.326602	ENSG00000160570	19	42198598	42220140	DEDD2	162989	death effector domain containing 2 [Source:HGNC Symbol;Acc:HGNC:24450]	protein_coding
ENSG00000198692	0.535009	4.2348	0.0184434	0.328103	ENSG00000198692	Y	20575725	20593154	EIF1AY	9086	eukaryotic translation initiation factor 1A, Y-linked [Source:HGNC Symbol;Acc:HGNC:3252]	protein_coding
ENSG00000144290	-0.842319	2.3517	0.0184531	0.328103	ENSG00000144290	2	161424332	161985282	SLC4A10	57282	solute carrier family 4, sodium bicarbonate transporter, member 10 [Source:HGNC Symbol;Acc:HGNC:13811]	protein_coding
ENSG00000127954	0.575057	8.04756	0.018468	0.328103	ENSG00000127954	7	88270892	88306891	STEAP4	79689	STEAP family member 4 [Source:HGNC Symbol;Acc:HGNC:21923]	protein_coding
ENSG00000100243	0.404256	5.41464	0.0185312	0.328804	ENSG00000100243	22	42617840	42649568	CYB5R3	1727	cytochrome b5 reductase 3 [Source:HGNC Symbol;Acc:HGNC:2873]	protein_coding
ENSG00000188938	0.359329	4.73473	0.0186187	0.32965	ENSG00000188938	9	93446494	93453592	FAM120AOS	158293	family with sequence similarity 120A opposite strand [Source:HGNC Symbol;Acc:HGNC:23389]	protein_coding
ENSG00000161914	0.525219	2.4473	0.0186266	0.32965	ENSG00000161914	19	11483427	11505923	ZNF653	115950	zinc finger protein 653 [Source:HGNC Symbol;Acc:HGNC:25196]	protein_coding
ENSG00000277481	0.936107	-0.423742	0.0186788	0.330152	ENSG00000277481	16	71929538	71999978	PKD1L3	342372	polycystic kidney disease 1-like 3 [Source:HGNC Symbol;Acc:HGNC:21716]	protein_coding
ENSG00000138629	0.495669	5.4587	0.0187565	0.331102	ENSG00000138629	15	74445977	74461182	UBL7	84993	ubiquitin-like 7 [Source:HGNC Symbol;Acc:HGNC:28221]	protein_coding
ENSG00000010539	0.427388	4.88511	0.0188265	0.331396	ENSG00000010539	16	3222325	3236221	ZNF200	7752	zinc finger protein 200 [Source:HGNC Symbol;Acc:HGNC:12993]	protein_coding
ENSG00000239521	0.427327	4.08003	0.018835	0.331396	ENSG00000239521	7	100200653	100272218	GATS	352954	GATS, stromal antigen 3 opposite strand [Source:HGNC Symbol;Acc:HGNC:29954]	protein_coding
ENSG00000113140	0.540064	6.16463	0.0188451	0.331396	ENSG00000113140	5	151661096	151687165	SPARC	6678	secreted protein, acidic, cysteine-rich (osteonectin) [Source:HGNC Symbol;Acc:HGNC:11219]	protein_coding
ENSG00000151778	1.04655	-1.87124	0.0190245	0.333736	ENSG00000151778	13	44373665	44397714	SERP2	387923	stress-associated endoplasmic reticulum protein family member 2 [Source:HGNC Symbol;Acc:HGNC:20607]	protein_coding
ENSG00000197555	0.494277	7.24439	0.0190265	0.333736	ENSG00000197555	14	71320449	71741229	SIPA1L1	26037	signal-induced proliferation-associated 1 like 1 [Source:HGNC Symbol;Acc:HGNC:20284]	protein_coding
ENSG00000117090	-0.403323	4.088	0.019121	0.33475	ENSG00000117090	1	160608100	160647295	SLAMF1	6504	signaling lymphocytic activation molecule family member 1 [Source:HGNC Symbol;Acc:HGNC:10903]	protein_coding
ENSG00000172985	0.611319	2.69386	0.0191692	0.33475	ENSG00000172985	2	109129348	109504632	SH3RF3	344558	SH3 domain containing ring finger 3 [Source:HGNC Symbol;Acc:HGNC:24699]	protein_coding
ENSG00000134532	-0.925719	-0.624353	0.0191777	0.33475	ENSG00000134532	12	23529500	23951032	SOX5	6660	SRY (sex determining region Y)-box 5 [Source:HGNC Symbol;Acc:HGNC:11201]	protein_coding
ENSG00000198216	0.612969	3.15029	0.0191812	0.33475	ENSG00000198216	1	181413102	181808084	CACNA1E	777	calcium channel, voltage-dependent, R type, alpha 1E subunit [Source:HGNC Symbol;Acc:HGNC:1392]	protein_coding
ENSG00000141985	0.490771	5.22548	0.0192145	0.334908	ENSG00000141985	19	4360370	4400547	SH3GL1	6455	SH3-domain GRB2-like 1 [Source:HGNC Symbol;Acc:HGNC:10830]	protein_coding
ENSG00000134779	0.523891	5.87845	0.0193373	0.336208	ENSG00000134779	18	36777647	36829216	TPGS2	25941	tubulin polyglutamylase complex subunit 2 [Source:HGNC Symbol;Acc:HGNC:24561]	protein_coding
ENSG00000169738	0.436039	3.52104	0.0193377	0.336208	ENSG00000169738	17	82035136	82037732	DCXR	51181	dicarbonyl/L-xylulose reductase [Source:HGNC Symbol;Acc:HGNC:18985]	protein_coding
ENSG00000196664	-0.514823	3.69717	0.0194507	0.337748	ENSG00000196664	X	12867083	12890380	TLR7	51284	toll-like receptor 7 [Source:HGNC Symbol;Acc:HGNC:15631]	protein_coding
ENSG00000175348	0.362411	4.53943	0.0195001	0.338181	ENSG00000175348	11	8947294	8965011	TMEM9B	56674	TMEM9 domain family, member B [Source:HGNC Symbol;Acc:HGNC:1168]	protein_coding
ENSG00000197561	1.10115	1.25777	0.0195825	0.339184	ENSG00000197561	19	851014	856247	ELANE	1991	elastase, neutrophil expressed [Source:HGNC Symbol;Acc:HGNC:3309]	protein_coding
ENSG00000173218	0.528117	2.56415	0.019635	0.339669	ENSG00000173218	1	115641953	115698224	VANGL1	81839	VANGL planar cell polarity protein 1 [Source:HGNC Symbol;Acc:HGNC:15512]	protein_coding
ENSG00000170271	0.726009	6.72294	0.0197846	0.341828	ENSG00000170271	5	154818491	154859252	FAXDC2	10826	fatty acid hydroxylase domain containing 2 [Source:HGNC Symbol;Acc:HGNC:1334]	protein_coding
ENSG00000266412	0.48971	10.0276	0.0198202	0.342016	ENSG00000266412	10	46005088	46030714	NCOA4	8031	nuclear receptor coactivator 4 [Source:HGNC Symbol;Acc:HGNC:7671]	protein_coding
ENSG00000177606	0.536131	2.30296	0.0198557	0.342201	ENSG00000177606	1	58780788	58784327	JUN	3725	jun proto-oncogene [Source:HGNC Symbol;Acc:HGNC:6204]	protein_coding
ENSG00000214706	0.412966	3.885	0.019905	0.342624	ENSG00000214706	3	50287732	50292918	IFRD2	7866	interferon-related developmental regulator 2 [Source:HGNC Symbol;Acc:HGNC:5457]	protein_coding
ENSG00000233822	0.424775	3.36523	0.0199739	0.34277	ENSG00000233822	6	27837760	27865798	HIST1H2BN	8341	histone cluster 1, H2bn [Source:HGNC Symbol;Acc:HGNC:4749]	protein_coding
ENSG00000108309	0.890469	5.18413	0.019986	0.34277	ENSG00000108309	17	44308413	44318671	RUNDC3A	10900	RUN domain containing 3A [Source:HGNC Symbol;Acc:HGNC:16984]	protein_coding
ENSG00000141034	0.485371	4.37423	0.0200102	0.34277	ENSG00000141034	17	18039292	18068404	GID4	79018	GID complex subunit 4 homolog [Source:HGNC Symbol;Acc:HGNC:28453]	protein_coding
ENSG00000113742	0.54746	7.10755	0.0200152	0.34277	ENSG00000113742	5	173888280	173961976	CPEB4	80315	cytoplasmic polyadenylation element binding protein 4 [Source:HGNC Symbol;Acc:HGNC:21747]	protein_coding
ENSG00000204577	0.478661	7.42404	0.0200386	0.34277	ENSG00000204577	19	54216278	54223506	LILRB3	10288	leukocyte immunoglobulin-like receptor, subfamily B (with TM and ITIM domains), member 3 [Source:HGNC Symbol;Acc:HGNC:6607]	protein_coding
ENSG00000149591	-0.736588	3.73569	0.0200623	0.34277	ENSG00000149591	11	117199321	117204782	TAGLN	6876	transgelin [Source:HGNC Symbol;Acc:HGNC:11553]	protein_coding
ENSG00000163823	0.561231	6.25499	0.0201375	0.343631	ENSG00000163823	3	46201709	46208396	CCR1	1230	chemokine (C-C motif) receptor 1 [Source:HGNC Symbol;Acc:HGNC:1602]	protein_coding
ENSG00000171992	-0.870537	0.855493	0.0201959	0.344119	ENSG00000171992	5	150601080	150659220	SYNPO	11346	synaptopodin [Source:HGNC Symbol;Acc:HGNC:30672]	protein_coding
ENSG00000213066	0.354445	4.66473	0.0202476	0.344119	ENSG00000213066	6	166999182	167052713	FGFR1OP	11116	FGFR1 oncogene partner [Source:HGNC Symbol;Acc:HGNC:17012]	protein_coding
ENSG00000174945	-1.04986	-0.0413611	0.0202871	0.344119	ENSG00000174945	7	2679522	2775500	AMZ1	155185	archaelysin family metallopeptidase 1 [Source:HGNC Symbol;Acc:HGNC:22231]	protein_coding
ENSG00000107521	0.545713	7.19906	0.0202919	0.344119	ENSG00000107521	10	98416198	98446947	HPS1	3257	Hermansky-Pudlak syndrome 1 [Source:HGNC Symbol;Acc:HGNC:5163]	protein_coding
ENSG00000136156	0.44736	9.404	0.020293	0.344119	ENSG00000136156	13	48233158	48270357	ITM2B	9445	integral membrane protein 2B [Source:HGNC Symbol;Acc:HGNC:6174]	protein_coding
ENSG00000169704	0.683345	3.90811	0.0203169	0.344119	ENSG00000169704	3	129060767	129062406	GP9	2815	glycoprotein IX (platelet) [Source:HGNC Symbol;Acc:HGNC:4444]	protein_coding
ENSG00000139505	0.423209	5.57937	0.020359	0.344119	ENSG00000139505	13	25246201	25288009	MTMR6	9107	myotubularin related protein 6 [Source:HGNC Symbol;Acc:HGNC:7453]	protein_coding
ENSG00000125037	0.50529	5.86774	0.0203675	0.344119	ENSG00000125037	3	9962537	10011116	EMC3	55831	ER membrane protein complex subunit 3 [Source:HGNC Symbol;Acc:HGNC:23999]	protein_coding
ENSG00000240583	1.05956	1.83073	0.0204073	0.344119	ENSG00000240583	7	30911855	30925516	AQP1	358	aquaporin 1 (Colton blood group) [Source:HGNC Symbol;Acc:HGNC:633]	protein_coding
ENSG00000168497	0.508342	6.50655	0.0204151	0.344119	ENSG00000168497	2	191834302	191847255	SDPR	8436	serum deprivation response [Source:HGNC Symbol;Acc:HGNC:10690]	protein_coding
ENSG00000161944	-0.600939	3.10054	0.0204801	0.344584	ENSG00000161944	17	7101322	7115700	ASGR2	433	asialoglycoprotein receptor 2 [Source:HGNC Symbol;Acc:HGNC:743]	protein_coding
ENSG00000119943	-0.411479	3.33048	0.0204926	0.344584	ENSG00000119943	10	98383565	98415184	PYROXD2	84795	pyridine nucleotide-disulphide oxidoreductase domain 2 [Source:HGNC Symbol;Acc:HGNC:23517]	protein_coding
ENSG00000103227	-0.401457	3.8242	0.0205271	0.344746	ENSG00000103227	16	853634	981318	LMF1	64788	lipase maturation factor 1 [Source:HGNC Symbol;Acc:HGNC:14154]	protein_coding
ENSG00000151726	0.647082	9.18153	0.0206137	0.34568	ENSG00000151726	4	184755595	184826818	ACSL1	2180	acyl-CoA synthetase long-chain family member 1 [Source:HGNC Symbol;Acc:HGNC:3569]	protein_coding
ENSG00000138185	0.503534	7.6222	0.0206327	0.34568	ENSG00000138185	10	95711779	95877266	ENTPD1	953	ectonucleoside triphosphate diphosphohydrolase 1 [Source:HGNC Symbol;Acc:HGNC:3363]	protein_coding
ENSG00000064932	0.50006	7.20282	0.0206786	0.346028	ENSG00000064932	19	1107636	1174283	SBNO2	22904	strawberry notch homolog 2 (Drosophila) [Source:HGNC Symbol;Acc:HGNC:29158]	protein_coding
ENSG00000154134	-0.774383	1.53574	0.020724	0.346369	ENSG00000154134	11	124865386	124881470	ROBO3	64221	roundabout guidance receptor 3 [Source:HGNC Symbol;Acc:HGNC:13433]	protein_coding
ENSG00000099998	0.999965	-0.654364	0.0208535	0.346528	ENSG00000099998	22	24219654	24245142	GGT5	2687	gamma-glutamyltransferase 5 [Source:HGNC Symbol;Acc:HGNC:4260]	protein_coding
ENSG00000111859	0.443719	7.49232	0.0208602	0.346528	ENSG00000111859	6	11183298	11382348	NEDD9	4739	neural precursor cell expressed, developmentally down-regulated 9 [Source:HGNC Symbol;Acc:HGNC:7733]	protein_coding
ENSG00000129295	0.638768	3.25874	0.0208824	0.346528	ENSG00000129295	8	132571953	132675617	LRRC6	23639	leucine rich repeat containing 6 [Source:HGNC Symbol;Acc:HGNC:16725]	protein_coding
ENSG00000154447	-0.647539	1.7817	0.0208862	0.346528	ENSG00000154447	4	169094256	169271105	SH3RF1	57630	SH3 domain containing ring finger 1 [Source:HGNC Symbol;Acc:HGNC:17650]	protein_coding
ENSG00000268279	0.364047	5.21938	0.0208908	0.346528	ENSG00000268279	3	14135217	14148252	RP11-434D12.1	NA	Uncharacterized protein [Source:UniProtKB/TrEMBL;Acc:V9GY05]	protein_coding
ENSG00000162032	0.365242	5.43143	0.0209182	0.346528	ENSG00000162032	16	1776712	1793700	SPSB3	90864	splA/ryanodine receptor domain and SOCS box containing 3 [Source:HGNC Symbol;Acc:HGNC:30629]	protein_coding
ENSG00000135828	0.389499	5.86533	0.0209256	0.346528	ENSG00000135828	1	182573634	182589256	RNASEL	6041	ribonuclease L (2',5'-oligoisoadenylate synthetase-dependent) [Source:HGNC Symbol;Acc:HGNC:10050]	protein_coding
ENSG00000072401	0.665815	5.77126	0.0209565	0.346528	ENSG00000072401	10	58334975	58370753	UBE2D1	7321	ubiquitin-conjugating enzyme E2D 1 [Source:HGNC Symbol;Acc:HGNC:12474]	protein_coding
ENSG00000170525	0.57805	6.2495	0.0209757	0.346528	ENSG00000170525	10	6144934	6235545	PFKFB3	5209	6-phosphofructo-2-kinase/fructose-2,6-biphosphatase 3 [Source:HGNC Symbol;Acc:HGNC:8874]	protein_coding
ENSG00000243317	0.489389	5.27131	0.0209842	0.346528	ENSG00000243317	7	135662496	135693418	C7orf73	647087	chromosome 7 open reading frame 73 [Source:HGNC Symbol;Acc:HGNC:41909]	protein_coding
ENSG00000066926	0.724962	7.26662	0.0210187	0.346683	ENSG00000066926	18	57548283	57586772	FECH	2235	ferrochelatase [Source:HGNC Symbol;Acc:HGNC:3647]	protein_coding
ENSG00000116514	0.43167	6.5872	0.0211249	0.34763	ENSG00000116514	1	32936445	32964685	RNF19B	127544	ring finger protein 19B [Source:HGNC Symbol;Acc:HGNC:26886]	protein_coding
ENSG00000070731	0.455574	4.91777	0.0211264	0.34763	ENSG00000070731	17	76563710	76586956	ST6GALNAC2	10610	ST6 (alpha-N-acetyl-neuraminyl-2,3-beta-galactosyl-1,3)-N-acetylgalactosaminide alpha-2,6-sialyltransferase 2 [Source:HGNC Symbol;Acc:HGNC:10867]	protein_coding
ENSG00000101474	0.470267	7.02481	0.02117	0.347871	ENSG00000101474	20	24962925	24992979	APMAP	57136	adipocyte plasma membrane associated protein [Source:HGNC Symbol;Acc:HGNC:13238]	protein_coding
ENSG00000077157	0.526562	7.26049	0.0211914	0.347871	ENSG00000077157	1	202348699	202592706	PPP1R12B	4660	protein phosphatase 1, regulatory subunit 12B [Source:HGNC Symbol;Acc:HGNC:7619]	protein_coding
ENSG00000140563	0.484299	7.59637	0.0212306	0.348101	ENSG00000140563	15	94231538	94483952	MCTP2	55784	multiple C2 domains, transmembrane 2 [Source:HGNC Symbol;Acc:HGNC:25636]	protein_coding
ENSG00000183111	0.988087	1.69155	0.0213139	0.349053	ENSG00000183111	5	149551947	149634968	ARHGEF37	389337	Rho guanine nucleotide exchange factor (GEF) 37 [Source:HGNC Symbol;Acc:HGNC:34430]	protein_coding
ENSG00000139946	0.405432	6.19707	0.0213932	0.349613	ENSG00000139946	14	56117814	56301526	PELI2	57161	pellino E3 ubiquitin protein ligase family member 2 [Source:HGNC Symbol;Acc:HGNC:8828]	protein_coding
ENSG00000155792	-0.818094	-0.438757	0.0214199	0.349613	ENSG00000155792	8	119873717	120050913	DEPTOR	64798	DEP domain containing MTOR-interacting protein [Source:HGNC Symbol;Acc:HGNC:22953]	protein_coding
ENSG00000172426	0.909187	-0.929155	0.0214273	0.349613	ENSG00000172426	6	43645046	43672599	RSPH9	221421	radial spoke head 9 homolog (Chlamydomonas) [Source:HGNC Symbol;Acc:HGNC:21057]	protein_coding
ENSG00000132970	0.930529	1.1344	0.0214493	0.349613	ENSG00000132970	13	26557703	26688948	WASF3	10810	WAS protein family, member 3 [Source:HGNC Symbol;Acc:HGNC:12734]	protein_coding
ENSG00000184270	0.621941	2.90909	0.0215105	0.350198	ENSG00000184270	1	149887524	149887916	HIST2H2AB	317772	histone cluster 2, H2ab [Source:HGNC Symbol;Acc:HGNC:20508]	protein_coding
ENSG00000143761	0.394884	7.96043	0.021536	0.3502	ENSG00000143761	1	228082660	228099212	ARF1	375	ADP-ribosylation factor 1 [Source:HGNC Symbol;Acc:HGNC:652]	protein_coding
ENSG00000205126	1.19728	-1.25869	0.0217212	0.352282	ENSG00000205126	11	44047981	44059977	ACCSL	390110	1-aminocyclopropane-1-carboxylate synthase homolog (Arabidopsis)(non-functional)-like [Source:HGNC Symbol;Acc:HGNC:34391]	protein_coding
ENSG00000182732	0.782169	2.47334	0.0217374	0.352282	ENSG00000182732	14	71932439	72566529	RGS6	9628	regulator of G-protein signaling 6 [Source:HGNC Symbol;Acc:HGNC:10002]	protein_coding
ENSG00000158488	-0.920135	-1.16075	0.0217516	0.352282	ENSG00000158488	1	158353696	158357553	CD1E	913	CD1e molecule [Source:HGNC Symbol;Acc:HGNC:1638]	protein_coding
ENSG00000264187	0.445379	4.27362	0.021766	0.352282	ENSG00000264187	17	17202649	17237185	RP11-45M22.4	NA	Uncharacterized protein [Source:UniProtKB/TrEMBL;Acc:J3QW42]	protein_coding
ENSG00000137642	0.494425	11.0089	0.0218202	0.352625	ENSG00000137642	11	121452203	121633693	SORL1	6653	sortilin-related receptor, L(DLR class) A repeats containing [Source:HGNC Symbol;Acc:HGNC:11185]	protein_coding
ENSG00000136026	0.45032	5.33896	0.0218506	0.352625	ENSG00000136026	12	106237877	106304279	CKAP4	10970	cytoskeleton-associated protein 4 [Source:HGNC Symbol;Acc:HGNC:16991]	protein_coding
ENSG00000132824	0.369197	6.9948	0.0218637	0.352625	ENSG00000132824	20	44496221	44522109	SERINC3	10955	serine incorporator 3 [Source:HGNC Symbol;Acc:HGNC:11699]	protein_coding
ENSG00000086062	0.352212	6.47456	0.0219112	0.352966	ENSG00000086062	9	33104082	33167356	B4GALT1	2683	UDP-Gal:betaGlcNAc beta 1,4- galactosyltransferase, polypeptide 1 [Source:HGNC Symbol;Acc:HGNC:924]	protein_coding
ENSG00000130363	0.404092	3.9701	0.0219359	0.352966	ENSG00000130363	6	158972871	159000187	RSPH3	83861	radial spoke 3 homolog (Chlamydomonas) [Source:HGNC Symbol;Acc:HGNC:21054]	protein_coding
ENSG00000137193	0.808973	8.57585	0.0220896	0.355026	ENSG00000137193	6	37170203	37175426	PIM1	5292	Pim-1 proto-oncogene, serine/threonine kinase [Source:HGNC Symbol;Acc:HGNC:8986]	protein_coding
ENSG00000084070	0.448177	9.18371	0.0221192	0.355089	ENSG00000084070	1	40344850	40423326	SMAP2	64744	small ArfGAP2 [Source:HGNC Symbol;Acc:HGNC:25082]	protein_coding
ENSG00000101782	0.564459	7.71798	0.0221783	0.355625	ENSG00000101782	18	23452823	23486603	RIOK3	8780	RIO kinase 3 [Source:HGNC Symbol;Acc:HGNC:11451]	protein_coding
ENSG00000198189	0.441444	6.75772	0.0222417	0.356227	ENSG00000198189	4	87336610	87391386	HSD17B11	51170	hydroxysteroid (17-beta) dehydrogenase 11 [Source:HGNC Symbol;Acc:HGNC:22960]	protein_coding
ENSG00000158270	-1.20906	-0.925116	0.022519	0.359348	ENSG00000158270	18	316740	500722	COLEC12	81035	collectin sub-family member 12 [Source:HGNC Symbol;Acc:HGNC:16016]	protein_coding
ENSG00000136689	0.508583	5.28366	0.0225205	0.359348	ENSG00000136689	2	113107214	113134016	IL1RN	3557	interleukin 1 receptor antagonist [Source:HGNC Symbol;Acc:HGNC:6000]	protein_coding
ENSG00000198356	0.356655	4.71692	0.022542	0.359348	ENSG00000198356	19	12737139	12748323	ASNA1	439	arsA arsenite transporter, ATP-binding, homolog 1 (bacterial) [Source:HGNC Symbol;Acc:HGNC:752]	protein_coding
ENSG00000198682	0.697504	1.90328	0.0225483	0.359348	ENSG00000198682	10	87659613	87747705	PAPSS2	9060	3'-phosphoadenosine 5'-phosphosulfate synthase 2 [Source:HGNC Symbol;Acc:HGNC:8604]	protein_coding
ENSG00000145335	0.582546	9.30807	0.0225665	0.359348	ENSG00000145335	4	89724099	89838315	SNCA	6622	synuclein, alpha (non A4 component of amyloid precursor) [Source:HGNC Symbol;Acc:HGNC:11138]	protein_coding
ENSG00000167914	-1.61058	-0.56681	0.0226152	0.359709	ENSG00000167914	17	39962973	39977766	GSDMA	284110	gasdermin A [Source:HGNC Symbol;Acc:HGNC:13311]	protein_coding
ENSG00000137460	0.650691	1.93651	0.0226413	0.35971	ENSG00000137460	4	152936352	152979696	FHDC1	85462	FH2 domain containing 1 [Source:HGNC Symbol;Acc:HGNC:29363]	protein_coding
ENSG00000004660	0.46982	4.14912	0.0227274	0.360663	ENSG00000004660	17	3860315	3894891	CAMKK1	84254	calcium/calmodulin-dependent protein kinase kinase 1, alpha [Source:HGNC Symbol;Acc:HGNC:1469]	protein_coding
ENSG00000100614	0.557391	7.43853	0.0228032	0.361452	ENSG00000100614	14	60245752	60299087	PPM1A	5494	protein phosphatase, Mg2+/Mn2+ dependent, 1A [Source:HGNC Symbol;Acc:HGNC:9275]	protein_coding
ENSG00000103549	0.380689	6.63862	0.022838	0.361589	ENSG00000103549	16	30761745	30776307	RNF40	9810	ring finger protein 40, E3 ubiquitin protein ligase [Source:HGNC Symbol;Acc:HGNC:16867]	protein_coding
ENSG00000135926	0.354189	7.25731	0.0229072	0.362269	ENSG00000135926	2	218274192	218292586	TMBIM1	64114	transmembrane BAX inhibitor motif containing 1 [Source:HGNC Symbol;Acc:HGNC:23410]	protein_coding
ENSG00000165959	-0.401388	4.91702	0.0229558	0.362624	ENSG00000165959	14	95181940	95319906	CLMN	79789	calmin (calponin-like, transmembrane) [Source:HGNC Symbol;Acc:HGNC:19972]	protein_coding
ENSG00000188895	0.446021	7.61119	0.0230949	0.364272	ENSG00000188895	17	40122298	40136916	MSL1	339287	male-specific lethal 1 homolog (Drosophila) [Source:HGNC Symbol;Acc:HGNC:27905]	protein_coding
ENSG00000101421	0.431287	5.14519	0.0231129	0.364272	ENSG00000101421	20	33811304	33854366	CHMP4B	128866	charged multivesicular body protein 4B [Source:HGNC Symbol;Acc:HGNC:16171]	protein_coding
ENSG00000132819	0.676715	8.99346	0.0231653	0.364375	ENSG00000132819	20	57391407	57409333	RBM38	55544	RNA binding motif protein 38 [Source:HGNC Symbol;Acc:HGNC:15818]	protein_coding
ENSG00000070018	-0.69111	1.8129	0.0231729	0.364375	ENSG00000070018	12	12116025	12267012	LRP6	4040	low density lipoprotein receptor-related protein 6 [Source:HGNC Symbol;Acc:HGNC:6698]	protein_coding
ENSG00000163554	0.852021	3.77554	0.0231985	0.364375	ENSG00000163554	1	158610706	158686698	SPTA1	6708	spectrin, alpha, erythrocytic 1 [Source:HGNC Symbol;Acc:HGNC:11272]	protein_coding
ENSG00000004468	0.472999	4.38642	0.0232474	0.36451	ENSG00000004468	4	15778275	15853230	CD38	952	CD38 molecule [Source:HGNC Symbol;Acc:HGNC:1667]	protein_coding
ENSG00000065243	0.425171	6.7073	0.0232816	0.36451	ENSG00000065243	1	88684222	88836255	PKN2	5586	protein kinase N2 [Source:HGNC Symbol;Acc:HGNC:9406]	protein_coding
ENSG00000185100	-0.714936	-0.253142	0.0232862	0.36451	ENSG00000185100	14	104724186	104747325	ADSSL1	122622	adenylosuccinate synthase like 1 [Source:HGNC Symbol;Acc:HGNC:20093]	protein_coding
ENSG00000213347	0.509959	6.31935	0.0234379	0.366335	ENSG00000213347	5	177301461	177312757	MXD3	83463	MAX dimerization protein 3 [Source:HGNC Symbol;Acc:HGNC:14008]	protein_coding
ENSG00000197119	-0.431063	4.43502	0.023481	0.366335	ENSG00000197119	14	100291111	100306547	SLC25A29	123096	solute carrier family 25 (mitochondrial carnitine/acylcarnitine carrier), member 29 [Source:HGNC Symbol;Acc:HGNC:20116]	protein_coding
ENSG00000081087	0.369775	5.0952	0.0234824	0.366335	ENSG00000081087	6	108041409	108165854	OSTM1	28962	osteopetrosis associated transmembrane protein 1 [Source:HGNC Symbol;Acc:HGNC:21652]	protein_coding
ENSG00000164850	-1.20806	-0.661855	0.0235348	0.366739	ENSG00000164850	7	1082208	1093815	GPER1	2852	G protein-coupled estrogen receptor 1 [Source:HGNC Symbol;Acc:HGNC:4485]	protein_coding
ENSG00000143776	0.535167	3.07654	0.0235865	0.366778	ENSG00000143776	1	226989865	227318474	CDC42BPA	8476	CDC42 binding protein kinase alpha (DMPK-like) [Source:HGNC Symbol;Acc:HGNC:1737]	protein_coding
ENSG00000104689	-0.403691	4.07199	0.0235904	0.366778	ENSG00000104689	8	23190452	23225126	TNFRSF10A	8797	tumor necrosis factor receptor superfamily, member 10a [Source:HGNC Symbol;Acc:HGNC:11904]	protein_coding
ENSG00000275221	0.583223	1.65733	0.0236389	0.36712	ENSG00000275221	6	27837947	27838339	HIST1H2AK	8330	histone cluster 1, H2ak [Source:HGNC Symbol;Acc:HGNC:4726]	protein_coding
ENSG00000185915	-1.10675	-1.11886	0.0237501	0.368065	ENSG00000185915	X	21654690	21658330	KLHL34	257240	kelch-like family member 34 [Source:HGNC Symbol;Acc:HGNC:26634]	protein_coding
ENSG00000033327	0.442938	7.37566	0.0237778	0.368065	ENSG00000033327	11	78215297	78418348	GAB2	9846	GRB2-associated binding protein 2 [Source:HGNC Symbol;Acc:HGNC:14458]	protein_coding
ENSG00000131669	0.423973	6.88727	0.0237914	0.368065	ENSG00000131669	9	93121489	93134288	NINJ1	4814	ninjurin 1 [Source:HGNC Symbol;Acc:HGNC:7824]	protein_coding
ENSG00000132405	0.455088	7.49675	0.0238313	0.368065	ENSG00000132405	4	6909242	7033118	TBC1D14	57533	TBC1 domain family, member 14 [Source:HGNC Symbol;Acc:HGNC:29246]	protein_coding
ENSG00000179299	0.552955	3.15112	0.0238329	0.368065	ENSG00000179299	4	40749897	40809985	NSUN7	79730	NOP2/Sun domain family, member 7 [Source:HGNC Symbol;Acc:HGNC:25857]	protein_coding
ENSG00000102904	0.971306	-1.09465	0.0239893	0.370067	ENSG00000102904	16	67806765	67832148	TSNAXIP1	55815	translin-associated factor X interacting protein 1 [Source:HGNC Symbol;Acc:HGNC:18586]	protein_coding
ENSG00000160991	0.43958	7.11263	0.0240806	0.370474	ENSG00000160991	7	102433106	102456821	ORAI2	80228	ORAI calcium release-activated calcium modulator 2 [Source:HGNC Symbol;Acc:HGNC:21667]	protein_coding
ENSG00000143797	0.578364	6.06388	0.0240958	0.370474	ENSG00000143797	2	8852690	9003813	MBOAT2	129642	membrane bound O-acyltransferase domain containing 2 [Source:HGNC Symbol;Acc:HGNC:25193]	protein_coding
ENSG00000151062	-0.456632	3.30878	0.0240961	0.370474	ENSG00000151062	12	1791957	1918836	CACNA2D4	93589	calcium channel, voltage-dependent, alpha 2/delta subunit 4 [Source:HGNC Symbol;Acc:HGNC:20202]	protein_coding
ENSG00000137207	0.385526	6.01444	0.0241597	0.371035	ENSG00000137207	6	43511827	43516990	YIPF3	25844	Yip1 domain family, member 3 [Source:HGNC Symbol;Acc:HGNC:21023]	protein_coding
ENSG00000088992	0.858334	6.26011	0.024231	0.371035	ENSG00000088992	12	117038923	117099479	TESC	54997	tescalcin [Source:HGNC Symbol;Acc:HGNC:26065]	protein_coding
ENSG00000175970	0.310614	4.76545	0.0242312	0.371035	ENSG00000175970	12	120710435	120723640	UNC119B	84747	unc-119 lipid binding chaperone B [Source:HGNC Symbol;Acc:HGNC:16488]	protein_coding
ENSG00000004939	0.712984	9.59611	0.02424	0.371035	ENSG00000004939	17	44248385	44268141	SLC4A1	6521	solute carrier family 4 (anion exchanger), member 1 (Diego blood group) [Source:HGNC Symbol;Acc:HGNC:11027]	protein_coding
ENSG00000158825	0.587874	5.20919	0.0242716	0.371108	ENSG00000158825	1	20588948	20618908	CDA	978	cytidine deaminase [Source:HGNC Symbol;Acc:HGNC:1712]	protein_coding
ENSG00000137801	0.79044	6.02262	0.0243856	0.372164	ENSG00000137801	15	39581079	39599466	THBS1	7057	thrombospondin 1 [Source:HGNC Symbol;Acc:HGNC:11785]	protein_coding
ENSG00000141526	0.495089	7.7313	0.0243945	0.372164	ENSG00000141526	17	82228397	82261129	SLC16A3	9123	solute carrier family 16 (monocarboxylate transporter), member 3 [Source:HGNC Symbol;Acc:HGNC:10924]	protein_coding
ENSG00000103313	0.473862	7.87099	0.0245588	0.373953	ENSG00000103313	16	3242028	3256627	MEFV	4210	Mediterranean fever [Source:HGNC Symbol;Acc:HGNC:6998]	protein_coding
ENSG00000039523	-0.377226	4.49865	0.0245659	0.373953	ENSG00000039523	16	67518418	67546788	FAM65A	79567	family with sequence similarity 65, member A [Source:HGNC Symbol;Acc:HGNC:25836]	protein_coding
ENSG00000113161	0.436131	5.7038	0.0246237	0.374108	ENSG00000113161	5	75336329	75362104	HMGCR	3156	3-hydroxy-3-methylglutaryl-CoA reductase [Source:HGNC Symbol;Acc:HGNC:5006]	protein_coding
ENSG00000172765	0.418121	5.98537	0.0246685	0.374108	ENSG00000172765	3	129647792	129893576	TMCC1	23023	transmembrane and coiled-coil domain family 1 [Source:HGNC Symbol;Acc:HGNC:29116]	protein_coding
ENSG00000187097	0.454359	4.04891	0.0247509	0.374108	ENSG00000187097	14	73958010	74019399	ENTPD5	957	ectonucleoside triphosphate diphosphohydrolase 5 [Source:HGNC Symbol;Acc:HGNC:3367]	protein_coding
ENSG00000250232	0.605344	5.61142	0.0247639	0.374108	ENSG00000250232	X	49071726	49079887	AF196779.12	NA	Uncharacterized protein [Source:UniProtKB/TrEMBL;Acc:A6NM71]	protein_coding
ENSG00000124570	-0.323371	4.80039	0.0247768	0.374108	ENSG00000124570	6	2948159	2972165	SERPINB6	5269	serpin peptidase inhibitor, clade B (ovalbumin), member 6 [Source:HGNC Symbol;Acc:HGNC:8950]	protein_coding
ENSG00000176834	0.731183	1.76765	0.0247983	0.374108	ENSG00000176834	12	118063593	118136026	VSIG10	54621	V-set and immunoglobulin domain containing 10 [Source:HGNC Symbol;Acc:HGNC:26078]	protein_coding
ENSG00000143384	0.4489	10.1119	0.0248309	0.374108	ENSG00000143384	1	150574551	150579738	MCL1	4170	myeloid cell leukemia 1 [Source:HGNC Symbol;Acc:HGNC:6943]	protein_coding
ENSG00000135838	0.499321	6.61995	0.0248475	0.374108	ENSG00000135838	1	182789293	182830384	NPL	80896	N-acetylneuraminate pyruvate lyase (dihydrodipicolinate synthase) [Source:HGNC Symbol;Acc:HGNC:16781]	protein_coding
ENSG00000162645	0.36465	7.70628	0.0248499	0.374108	ENSG00000162645	1	89106132	89150456	GBP2	2634	guanylate binding protein 2, interferon-inducible [Source:HGNC Symbol;Acc:HGNC:4183]	protein_coding
ENSG00000153823	-0.495913	3.63895	0.0248869	0.374108	ENSG00000153823	2	228850526	229271285	PID1	55022	phosphotyrosine interaction domain containing 1 [Source:HGNC Symbol;Acc:HGNC:26084]	protein_coding
ENSG00000164938	0.426987	7.16138	0.0248952	0.374108	ENSG00000164938	8	94925972	94949411	TP53INP1	94241	tumor protein p53 inducible nuclear protein 1 [Source:HGNC Symbol;Acc:HGNC:18022]	protein_coding
ENSG00000164946	1.07653	-1.74956	0.0249009	0.374108	ENSG00000164946	9	14734666	14910995	FREM1	158326	FRAS1 related extracellular matrix 1 [Source:HGNC Symbol;Acc:HGNC:23399]	protein_coding
ENSG00000144567	0.439208	7.16822	0.0250134	0.375391	ENSG00000144567	2	219176225	219185479	FAM134A	79137	family with sequence similarity 134, member A [Source:HGNC Symbol;Acc:HGNC:28450]	protein_coding
ENSG00000115649	0.438293	6.43292	0.0251024	0.375964	ENSG00000115649	2	219171897	219178106	CNPPD1	27013	cyclin Pas1/PHO80 domain containing 1 [Source:HGNC Symbol;Acc:HGNC:25220]	protein_coding
ENSG00000138316	0.909957	-1.37657	0.0251105	0.375964	ENSG00000138316	10	70672803	70762441	ADAMTS14	140766	ADAM metallopeptidase with thrombospondin type 1 motif, 14 [Source:HGNC Symbol;Acc:HGNC:14899]	protein_coding
ENSG00000166833	-0.674082	0.192444	0.0251332	0.375964	ENSG00000166833	11	19350724	20121598	NAV2	89797	neuron navigator 2 [Source:HGNC Symbol;Acc:HGNC:15997]	protein_coding
ENSG00000090013	0.742881	7.64491	0.0251797	0.376253	ENSG00000090013	19	40447789	40465840	BLVRB	645	biliverdin reductase B [Source:HGNC Symbol;Acc:HGNC:1063]	protein_coding
ENSG00000090238	0.501265	7.76848	0.0253238	0.377998	ENSG00000090238	16	30092314	30096915	YPEL3	83719	yippee-like 3 [Source:HGNC Symbol;Acc:HGNC:18327]	protein_coding
ENSG00000172671	0.420282	4.3181	0.025447	0.379426	ENSG00000172671	10	45615501	45672780	ZFAND4	93550	zinc finger, AN1-type domain 4 [Source:HGNC Symbol;Acc:HGNC:23504]	protein_coding
ENSG00000170180	0.741858	3.16652	0.0255581	0.380672	ENSG00000170180	4	144109303	144140751	GYPA	2993	glycophorin A (MNS blood group) [Source:HGNC Symbol;Acc:HGNC:4702]	protein_coding
ENSG00000165879	0.501883	6.06857	0.0256737	0.381592	ENSG00000165879	10	97319267	97321915	FRAT1	10023	frequently rearranged in advanced T-cell lymphomas 1 [Source:HGNC Symbol;Acc:HGNC:3944]	protein_coding
ENSG00000133742	0.669676	5.52308	0.0256846	0.381592	ENSG00000133742	8	85327608	85379014	CA1	759	carbonic anhydrase I [Source:HGNC Symbol;Acc:HGNC:1368]	protein_coding
ENSG00000164068	0.541982	6.16927	0.0257096	0.381592	ENSG00000164068	3	49689499	49721529	RNF123	63891	ring finger protein 123 [Source:HGNC Symbol;Acc:HGNC:21148]	protein_coding
ENSG00000148450	0.519791	2.69404	0.0257302	0.381592	ENSG00000148450	10	23095506	23122013	MSRB2	22921	methionine sulfoxide reductase B2 [Source:HGNC Symbol;Acc:HGNC:17061]	protein_coding
ENSG00000131398	-0.643084	1.04771	0.0258166	0.382462	ENSG00000131398	19	50311937	50333515	KCNC3	3748	potassium channel, voltage gated Shaw related subfamily C, member 3 [Source:HGNC Symbol;Acc:HGNC:6235]	protein_coding
ENSG00000144468	0.394236	5.45543	0.0258902	0.382471	ENSG00000144468	2	226835581	226999215	RHBDD1	84236	rhomboid domain containing 1 [Source:HGNC Symbol;Acc:HGNC:23081]	protein_coding
ENSG00000151090	0.878394	0.0913255	0.0259317	0.382471	ENSG00000151090	3	24117160	24495282	THRB	7068	thyroid hormone receptor, beta [Source:HGNC Symbol;Acc:HGNC:11799]	protein_coding
ENSG00000082293	-0.863011	3.32202	0.0259727	0.382471	ENSG00000082293	6	69866571	70209976	COL19A1	1310	collagen, type XIX, alpha 1 [Source:HGNC Symbol;Acc:HGNC:2196]	protein_coding
ENSG00000167395	0.357278	6.61428	0.025979	0.382471	ENSG00000167395	16	31074422	31084196	ZNF646	9726	zinc finger protein 646 [Source:HGNC Symbol;Acc:HGNC:29004]	protein_coding
ENSG00000167618	-1.08974	0.465338	0.0259836	0.382471	ENSG00000167618	19	54497879	54510687	LAIR2	3904	leukocyte-associated immunoglobulin-like receptor 2 [Source:HGNC Symbol;Acc:HGNC:6478]	protein_coding
ENSG00000254470	0.436757	6.98478	0.0259994	0.382471	ENSG00000254470	11	65775893	65780802	AP5B1	91056	adaptor-related protein complex 5, beta 1 subunit [Source:HGNC Symbol;Acc:HGNC:25104]	protein_coding
ENSG00000159023	0.664372	10.3042	0.0260109	0.382471	ENSG00000159023	1	28887091	29120046	EPB41	2035	erythrocyte membrane protein band 4.1 [Source:HGNC Symbol;Acc:HGNC:3377]	protein_coding
ENSG00000110713	0.410536	7.69413	0.0261279	0.383718	ENSG00000110713	11	3671083	3797792	NUP98	4928	nucleoporin 98kDa [Source:HGNC Symbol;Acc:HGNC:8068]	protein_coding
ENSG00000072274	0.422946	5.60244	0.0262175	0.383718	ENSG00000072274	3	196027183	196082189	TFRC	7037	transferrin receptor [Source:HGNC Symbol;Acc:HGNC:11763]	protein_coding
ENSG00000157833	-0.618239	1.05645	0.0262278	0.383718	ENSG00000157833	2	26173091	26189663	GAREML	150946	GRB2 associated, regulator of MAPK1-like [Source:HGNC Symbol;Acc:HGNC:27172]	protein_coding
ENSG00000154803	0.422223	5.76275	0.0262322	0.383718	ENSG00000154803	17	17212212	17237188	FLCN	201163	folliculin [Source:HGNC Symbol;Acc:HGNC:27310]	protein_coding
ENSG00000114166	0.463345	7.22818	0.0262345	0.383718	ENSG00000114166	3	20040023	20154404	KAT2B	8850	K(lysine) acetyltransferase 2B [Source:HGNC Symbol;Acc:HGNC:8638]	protein_coding
ENSG00000113303	0.563125	4.42288	0.0262893	0.383972	ENSG00000113303	5	180899077	180950906	BTNL8	79908	butyrophilin-like 8 [Source:HGNC Symbol;Acc:HGNC:26131]	protein_coding
ENSG00000101150	0.425221	6.70779	0.0263137	0.383972	ENSG00000101150	20	63865228	63891545	TPD52L2	7165	tumor protein D52-like 2 [Source:HGNC Symbol;Acc:HGNC:12007]	protein_coding
ENSG00000164506	0.380745	7.05899	0.0263352	0.383972	ENSG00000164506	6	147204425	147390476	STXBP5	134957	syntaxin binding protein 5 (tomosyn) [Source:HGNC Symbol;Acc:HGNC:19665]	protein_coding
ENSG00000066468	-1.13646	0.917221	0.0264376	0.384839	ENSG00000066468	10	121478334	121598458	FGFR2	2263	fibroblast growth factor receptor 2 [Source:HGNC Symbol;Acc:HGNC:3689]	protein_coding
ENSG00000122643	0.360739	4.75779	0.0264774	0.384839	ENSG00000122643	7	33014114	33062797	NT5C3A	51251	5'-nucleotidase, cytosolic IIIA [Source:HGNC Symbol;Acc:HGNC:17820]	protein_coding
ENSG00000175567	0.442616	6.67646	0.0264782	0.384839	ENSG00000175567	11	73974667	73983307	UCP2	7351	uncoupling protein 2 (mitochondrial, proton carrier) [Source:HGNC Symbol;Acc:HGNC:12518]	protein_coding
ENSG00000277632	0.600701	1.36831	0.0265512	0.385495	ENSG00000277632	17	36088256	36090169	CCL3	6348	chemokine (C-C motif) ligand 3 [Source:HGNC Symbol;Acc:HGNC:10627]	protein_coding
ENSG00000184260	0.359775	5.41148	0.026793	0.388597	ENSG00000184260	1	149886975	149887364	HIST2H2AC	8338	histone cluster 2, H2ac [Source:HGNC Symbol;Acc:HGNC:4738]	protein_coding
ENSG00000141480	0.470082	8.26593	0.0268955	0.389143	ENSG00000141480	17	4710489	4721499	ARRB2	409	arrestin, beta 2 [Source:HGNC Symbol;Acc:HGNC:712]	protein_coding
ENSG00000165801	0.428859	6.75208	0.026907	0.389143	ENSG00000165801	14	21070270	21090240	ARHGEF40	55701	Rho guanine nucleotide exchange factor (GEF) 40 [Source:HGNC Symbol;Acc:HGNC:25516]	protein_coding
ENSG00000119950	0.638619	7.36997	0.026937	0.389143	ENSG00000119950	10	110207605	110287365	MXI1	4601	MAX interactor 1, dimerization protein [Source:HGNC Symbol;Acc:HGNC:7534]	protein_coding
ENSG00000183134	-0.667636	3.75428	0.0269687	0.389143	ENSG00000183134	11	60850940	60855971	PTGDR2	11251	prostaglandin D2 receptor 2 [Source:HGNC Symbol;Acc:HGNC:4502]	protein_coding
ENSG00000020181	-0.59675	1.33016	0.0269751	0.389143	ENSG00000020181	8	37784191	37844896	ADGRA2	25960	adhesion G protein-coupled receptor A2 [Source:HGNC Symbol;Acc:HGNC:17849]	protein_coding
ENSG00000164904	-0.888104	-1.20118	0.0269996	0.389143	ENSG00000164904	5	126541841	126595418	ALDH7A1	501	aldehyde dehydrogenase 7 family, member A1 [Source:HGNC Symbol;Acc:HGNC:877]	protein_coding
ENSG00000118276	0.576869	1.18387	0.0270727	0.38979	ENSG00000118276	18	31622247	31685836	B4GALT6	9331	UDP-Gal:betaGlcNAc beta 1,4- galactosyltransferase, polypeptide 6 [Source:HGNC Symbol;Acc:HGNC:929]	protein_coding
ENSG00000087586	0.615129	1.48888	0.0271324	0.39012	ENSG00000087586	20	56369389	56392337	AURKA	6790	aurora kinase A [Source:HGNC Symbol;Acc:HGNC:11393]	protein_coding
ENSG00000205846	0.857761	0.520783	0.0271521	0.39012	ENSG00000205846	12	8455926	8478330	CLEC6A	93978	C-type lectin domain family 6, member A [Source:HGNC Symbol;Acc:HGNC:14556]	protein_coding
ENSG00000179304	0.937219	-1.80037	0.0272282	0.390808	ENSG00000179304	X	52891306	52908560	FAM156B	29057	family with sequence similarity 156, member B [Source:HGNC Symbol;Acc:HGNC:31962]	protein_coding
ENSG00000197409	0.432617	4.36229	0.0274221	0.393182	ENSG00000197409	6	26196840	26197250	HIST1H3D	8351	histone cluster 1, H3d [Source:HGNC Symbol;Acc:HGNC:4767]	protein_coding
ENSG00000135845	0.387183	4.2647	0.0274739	0.393518	ENSG00000135845	1	172370189	172444086	PIGC	5279	phosphatidylinositol glycan anchor biosynthesis, class C [Source:HGNC Symbol;Acc:HGNC:8960]	protein_coding
ENSG00000169855	-1.48277	-0.147457	0.0275725	0.394521	ENSG00000169855	3	78597240	79767815	ROBO1	6091	roundabout guidance receptor 1 [Source:HGNC Symbol;Acc:HGNC:10249]	protein_coding
ENSG00000109956	-0.736751	3.77479	0.0276273	0.394896	ENSG00000109956	11	134378504	134411918	B3GAT1	27087	beta-1,3-glucuronyltransferase 1 [Source:HGNC Symbol;Acc:HGNC:921]	protein_coding
ENSG00000138722	0.679993	3.37306	0.0278156	0.396955	ENSG00000138722	4	89879532	89954629	MMRN1	22915	multimerin 1 [Source:HGNC Symbol;Acc:HGNC:7178]	protein_coding
ENSG00000172183	0.362633	6.55843	0.0278692	0.396955	ENSG00000172183	15	88636153	88656483	ISG20	3669	interferon stimulated exonuclease gene 20kDa [Source:HGNC Symbol;Acc:HGNC:6130]	protein_coding
ENSG00000156313	0.451271	4.35745	0.0278716	0.396955	ENSG00000156313	X	38269163	38327564	RPGR	6103	retinitis pigmentosa GTPase regulator [Source:HGNC Symbol;Acc:HGNC:10295]	protein_coding
ENSG00000239998	0.448228	7.16069	0.0278888	0.396955	ENSG00000239998	19	54572920	54590287	LILRA2	11027	leukocyte immunoglobulin-like receptor, subfamily A (with TM domain), member 2 [Source:HGNC Symbol;Acc:HGNC:6603]	protein_coding
ENSG00000123892	0.859594	0.258918	0.0279284	0.396955	ENSG00000123892	11	88113242	88175467	RAB38	23682	RAB38, member RAS oncogene family [Source:HGNC Symbol;Acc:HGNC:9776]	protein_coding
ENSG00000074181	0.880375	-0.854493	0.0279436	0.396955	ENSG00000074181	19	15159038	15200981	NOTCH3	4854	notch 3 [Source:HGNC Symbol;Acc:HGNC:7883]	protein_coding
ENSG00000245848	-0.45147	4.57625	0.0279998	0.39726	ENSG00000245848	19	33299934	33302564	CEBPA	1050	CCAAT/enhancer binding protein (C/EBP), alpha [Source:HGNC Symbol;Acc:HGNC:1833]	protein_coding
ENSG00000161040	0.641835	4.06331	0.0280226	0.39726	ENSG00000161040	7	102813230	103074843	FBXL13	222235	F-box and leucine-rich repeat protein 13 [Source:HGNC Symbol;Acc:HGNC:21658]	protein_coding
ENSG00000196843	0.353452	5.58661	0.028116	0.397649	ENSG00000196843	2	96536743	96552638	ARID5A	10865	AT rich interactive domain 5A (MRF1-like) [Source:HGNC Symbol;Acc:HGNC:17361]	protein_coding
ENSG00000172661	0.348454	5.8614	0.0281474	0.397649	ENSG00000172661	10	45727200	45792961	FAM21C	253725	family with sequence similarity 21, member C [Source:HGNC Symbol;Acc:HGNC:23414]	protein_coding
ENSG00000051341	0.683867	1.35967	0.0281559	0.397649	ENSG00000051341	3	121431427	121546641	POLQ	10721	polymerase (DNA directed), theta [Source:HGNC Symbol;Acc:HGNC:9186]	protein_coding
ENSG00000106327	0.643402	1.96144	0.0281651	0.397649	ENSG00000106327	7	100620416	100642779	TFR2	7036	transferrin receptor 2 [Source:HGNC Symbol;Acc:HGNC:11762]	protein_coding
ENSG00000138685	1.01091	-1.08866	0.0282157	0.397957	ENSG00000138685	4	122826708	122898236	FGF2	2247	fibroblast growth factor 2 (basic) [Source:HGNC Symbol;Acc:HGNC:3676]	protein_coding
ENSG00000238243	0.9516	5.50915	0.0283092	0.398868	ENSG00000238243	1	247895587	247896531	OR2W3	343171	olfactory receptor, family 2, subfamily W, member 3 [Source:HGNC Symbol;Acc:HGNC:15021]	protein_coding
ENSG00000140403	0.570493	4.80424	0.0283787	0.399441	ENSG00000140403	15	78264086	78282196	DNAJA4	55466	DnaJ (Hsp40) homolog, subfamily A, member 4 [Source:HGNC Symbol;Acc:HGNC:14885]	protein_coding
ENSG00000161203	0.481729	7.42152	0.0284344	0.399802	ENSG00000161203	3	184174689	184184091	AP2M1	1173	adaptor-related protein complex 2, mu 1 subunit [Source:HGNC Symbol;Acc:HGNC:564]	protein_coding
ENSG00000167996	0.473263	9.1344	0.0284622	0.399802	ENSG00000167996	11	61959718	61967660	FTH1	2495	ferritin, heavy polypeptide 1 [Source:HGNC Symbol;Acc:HGNC:3976]	protein_coding
ENSG00000197208	0.566959	4.90083	0.0285681	0.400572	ENSG00000197208	5	132294443	132344206	SLC22A4	6583	solute carrier family 22 (organic cation/zwitterion transporter), member 4 [Source:HGNC Symbol;Acc:HGNC:10968]	protein_coding
ENSG00000241563	1.01332	-1.3263	0.0285829	0.400572	ENSG00000241563	1	10449719	10451902	CORT	1325	cortistatin [Source:HGNC Symbol;Acc:HGNC:2257]	protein_coding
ENSG00000176438	-0.340231	6.97444	0.0286312	0.400572	ENSG00000176438	14	95407266	95475836	SYNE3	161176	spectrin repeat containing, nuclear envelope family member 3 [Source:HGNC Symbol;Acc:HGNC:19861]	protein_coding
ENSG00000118900	0.452732	7.32168	0.0286688	0.400572	ENSG00000118900	16	4846665	4882360	UBN1	29855	ubinuclein 1 [Source:HGNC Symbol;Acc:HGNC:12506]	protein_coding
ENSG00000118193	0.673323	1.12464	0.0286872	0.400572	ENSG00000118193	1	200551497	200620734	KIF14	9928	kinesin family member 14 [Source:HGNC Symbol;Acc:HGNC:19181]	protein_coding
ENSG00000130940	0.404081	3.47862	0.028691	0.400572	ENSG00000130940	1	10636604	10796650	CASZ1	54897	castor zinc finger 1 [Source:HGNC Symbol;Acc:HGNC:26002]	protein_coding
ENSG00000268500	0.622543	5.39237	0.0287327	0.40075	ENSG00000268500	19	51612091	51646889	AC018755.18	NA		protein_coding
ENSG00000140941	0.401197	5.89671	0.0288504	0.401986	ENSG00000140941	16	87383995	87404779	MAP1LC3B	81631	microtubule-associated protein 1 light chain 3 beta [Source:HGNC Symbol;Acc:HGNC:13352]	protein_coding
ENSG00000011485	-0.403419	4.12286	0.0289529	0.403008	ENSG00000011485	19	46346994	46392981	PPP5C	5536	protein phosphatase 5, catalytic subunit [Source:HGNC Symbol;Acc:HGNC:9322]	protein_coding
ENSG00000115525	-0.336524	4.22987	0.0289856	0.403058	ENSG00000115525	2	85839144	85889014	ST3GAL5	8869	ST3 beta-galactoside alpha-2,3-sialyltransferase 5 [Source:HGNC Symbol;Acc:HGNC:10872]	protein_coding
ENSG00000204389	0.433604	5.34982	0.0292287	0.40603	ENSG00000204389	6	31815464	31817946	HSPA1A	3303	heat shock 70kDa protein 1A [Source:HGNC Symbol;Acc:HGNC:5232]	protein_coding
ENSG00000113368	0.545783	5.24904	0.0292657	0.406135	ENSG00000113368	5	126776623	126837020	LMNB1	4001	lamin B1 [Source:HGNC Symbol;Acc:HGNC:6637]	protein_coding
ENSG00000013573	-0.750361	3.73775	0.0293403	0.406511	ENSG00000013573	12	31073845	31104791	DDX11	1663	DEAD/H (Asp-Glu-Ala-Asp/His) box helicase 11 [Source:HGNC Symbol;Acc:HGNC:2736]	protein_coding
ENSG00000178814	0.679251	1.61497	0.0293699	0.406511	ENSG00000178814	8	144051266	144063832	OPLAH	26873	5-oxoprolinase (ATP-hydrolysing) [Source:HGNC Symbol;Acc:HGNC:8149]	protein_coding
ENSG00000140650	-0.395175	4.77228	0.029381	0.406511	ENSG00000140650	16	8788823	8849331	PMM2	5373	phosphomannomutase 2 [Source:HGNC Symbol;Acc:HGNC:9115]	protein_coding
ENSG00000111424	0.465786	4.52831	0.0294234	0.40669	ENSG00000111424	12	47841537	47943048	VDR	7421	vitamin D (1,25- dihydroxyvitamin D3) receptor [Source:HGNC Symbol;Acc:HGNC:12679]	protein_coding
ENSG00000171914	0.735034	1.34108	0.0295096	0.407475	ENSG00000171914	15	62390526	62844631	TLN2	83660	talin 2 [Source:HGNC Symbol;Acc:HGNC:15447]	protein_coding
ENSG00000158470	0.477078	6.51333	0.02954	0.407487	ENSG00000158470	20	49632945	49713878	B4GALT5	9334	UDP-Gal:betaGlcNAc beta 1,4- galactosyltransferase, polypeptide 5 [Source:HGNC Symbol;Acc:HGNC:928]	protein_coding
ENSG00000196565	1.09886	7.20321	0.0295783	0.407608	ENSG00000196565	11	5248274	5645789	HBG2	3048	hemoglobin, gamma G [Source:HGNC Symbol;Acc:HGNC:4832]	protein_coding
ENSG00000188672	0.769906	0.602717	0.0297133	0.409061	ENSG00000188672	1	25362249	25430192	RHCE	6006	Rh blood group, CcEe antigens [Source:HGNC Symbol;Acc:HGNC:10008]	protein_coding
ENSG00000092841	0.540201	7.75296	0.0297595	0.409289	ENSG00000092841	12	56158161	56163496	MYL6	4637	myosin, light chain 6, alkali, smooth muscle and non-muscle [Source:HGNC Symbol;Acc:HGNC:7587]	protein_coding
ENSG00000124126	0.41938	9.39525	0.0298976	0.41078	ENSG00000124126	20	48624252	48827883	PREX1	57580	phosphatidylinositol-3,4,5-trisphosphate-dependent Rac exchange factor 1 [Source:HGNC Symbol;Acc:HGNC:32594]	protein_coding
ENSG00000162366	0.853071	6.38048	0.0299639	0.411282	ENSG00000162366	1	47183593	47191044	PDZK1IP1	10158	PDZK1 interacting protein 1 [Source:HGNC Symbol;Acc:HGNC:16887]	protein_coding
ENSG00000054793	0.576428	3.16529	0.0300071	0.411466	ENSG00000054793	20	51596514	51768634	ATP9A	10079	ATPase, class II, type 9A [Source:HGNC Symbol;Acc:HGNC:13540]	protein_coding
ENSG00000138621	0.403918	5.59682	0.0300532	0.41169	ENSG00000138621	15	75023555	75117462	PPCDC	60490	phosphopantothenoylcysteine decarboxylase [Source:HGNC Symbol;Acc:HGNC:28107]	protein_coding
ENSG00000160062	0.819711	-1.65461	0.0301699	0.412788	ENSG00000160062	1	32539427	32605939	ZBTB8A	653121	zinc finger and BTB domain containing 8A [Source:HGNC Symbol;Acc:HGNC:24172]	protein_coding
ENSG00000125772	0.454502	7.60485	0.0301931	0.412788	ENSG00000125772	20	5544404	5611026	GPCPD1	56261	glycerophosphocholine phosphodiesterase 1 [Source:HGNC Symbol;Acc:HGNC:26957]	protein_coding
ENSG00000017797	0.41723	6.50994	0.0302666	0.413385	ENSG00000017797	18	9475009	9538116	RALBP1	10928	ralA binding protein 1 [Source:HGNC Symbol;Acc:HGNC:9841]	protein_coding
ENSG00000204219	-0.685592	1.93974	0.0303187	0.41358	ENSG00000204219	1	23381061	23424740	TCEA3	6920	transcription elongation factor A (SII), 3 [Source:HGNC Symbol;Acc:HGNC:11615]	protein_coding
ENSG00000170892	0.470593	5.77338	0.0303769	0.41358	ENSG00000170892	19	54189938	54194536	TSEN34	79042	TSEN34 tRNA splicing endonuclease subunit [Source:HGNC Symbol;Acc:HGNC:15506]	protein_coding
ENSG00000167633	0.691931	2.94249	0.0304104	0.41358	ENSG00000167633	19	54724497	54867215	KIR3DL1	3811	killer cell immunoglobulin-like receptor, three domains, long cytoplasmic tail, 1 [Source:HGNC Symbol;Acc:HGNC:6338]	protein_coding
ENSG00000162413	0.373966	6.84705	0.0304761	0.41358	ENSG00000162413	1	6590724	6614607	KLHL21	9903	kelch-like family member 21 [Source:HGNC Symbol;Acc:HGNC:29041]	protein_coding
ENSG00000178038	-0.504554	3.17092	0.0304855	0.41358	ENSG00000178038	3	46668997	46693704	ALS2CL	259173	ALS2 C-terminal like [Source:HGNC Symbol;Acc:HGNC:20605]	protein_coding
ENSG00000132938	-0.990747	-1.78081	0.0305039	0.41358	ENSG00000132938	13	28820348	29505947	MTUS2	23281	microtubule associated tumor suppressor candidate 2 [Source:HGNC Symbol;Acc:HGNC:20595]	protein_coding
ENSG00000114656	0.569665	3.44151	0.0305333	0.41358	ENSG00000114656	3	128909866	129002690	KIAA1257	57501	KIAA1257 [Source:HGNC Symbol;Acc:HGNC:29231]	protein_coding
ENSG00000181350	0.546702	2.83526	0.0305517	0.41358	ENSG00000181350	17	16441577	16492153	LRRC75A	388341	leucine rich repeat containing 75A [Source:HGNC Symbol;Acc:HGNC:32403]	protein_coding
ENSG00000204252	-0.638764	4.51697	0.0305727	0.41358	ENSG00000204252	6	33004178	33009612	HLA-DOA	3111	major histocompatibility complex, class II, DO alpha [Source:HGNC Symbol;Acc:HGNC:4936]	protein_coding
ENSG00000136205	-0.359969	5.05591	0.0305802	0.41358	ENSG00000136205	7	47275154	47582558	TNS3	64759	tensin 3 [Source:HGNC Symbol;Acc:HGNC:21616]	protein_coding
ENSG00000197405	0.465795	7.4463	0.0306367	0.413939	ENSG00000197405	19	47290023	47322066	C5AR1	728	complement component 5a receptor 1 [Source:HGNC Symbol;Acc:HGNC:1338]	protein_coding
ENSG00000008294	0.386008	7.37503	0.0306701	0.413986	ENSG00000008294	17	50962174	51120865	SPAG9	9043	sperm associated antigen 9 [Source:HGNC Symbol;Acc:HGNC:14524]	protein_coding
ENSG00000101457	0.386621	4.6686	0.0307834	0.414932	ENSG00000101457	20	45791937	45811427	DNTTIP1	116092	deoxynucleotidyltransferase, terminal, interacting protein 1 [Source:HGNC Symbol;Acc:HGNC:16160]	protein_coding
ENSG00000116863	0.317376	4.15544	0.0308002	0.414932	ENSG00000116863	1	36088875	36093932	ADPRHL2	54936	ADP-ribosylhydrolase like 2 [Source:HGNC Symbol;Acc:HGNC:21304]	protein_coding
ENSG00000110042	0.422605	3.65067	0.0308572	0.415002	ENSG00000110042	11	59171430	59208587	DTX4	23220	deltex 4, E3 ubiquitin ligase [Source:HGNC Symbol;Acc:HGNC:29151]	protein_coding
ENSG00000197579	0.433698	5.45472	0.0308654	0.415002	ENSG00000197579	9	32540544	32552553	TOPORS	10210	topoisomerase I binding, arginine/serine-rich, E3 ubiquitin protein ligase [Source:HGNC Symbol;Acc:HGNC:21653]	protein_coding
ENSG00000037280	-0.913531	1.65931	0.0309953	0.416278	ENSG00000037280	5	180601506	180649624	FLT4	2324	fms-related tyrosine kinase 4 [Source:HGNC Symbol;Acc:HGNC:3767]	protein_coding
ENSG00000204936	1.55934	1.5054	0.0310342	0.416278	ENSG00000204936	19	43353659	43363172	CD177	57126	CD177 molecule [Source:HGNC Symbol;Acc:HGNC:30072]	protein_coding
ENSG00000130766	0.408196	3.60245	0.0310532	0.416278	ENSG00000130766	1	28259527	28282491	SESN2	83667	sestrin 2 [Source:HGNC Symbol;Acc:HGNC:20746]	protein_coding
ENSG00000115339	0.412323	4.20475	0.0310808	0.416278	ENSG00000115339	2	165747591	165794682	GALNT3	2591	polypeptide N-acetylgalactosaminyltransferase 3 [Source:HGNC Symbol;Acc:HGNC:4125]	protein_coding
ENSG00000168461	0.445386	7.16187	0.0311898	0.417334	ENSG00000168461	18	9708165	9862551	RAB31	11031	RAB31, member RAS oncogene family [Source:HGNC Symbol;Acc:HGNC:9771]	protein_coding
ENSG00000172059	-0.376696	3.65505	0.0312661	0.41795	ENSG00000172059	2	10042849	10054836	KLF11	8462	Kruppel-like factor 11 [Source:HGNC Symbol;Acc:HGNC:11811]	protein_coding
ENSG00000166947	0.774403	6.86271	0.0313357	0.418475	ENSG00000166947	15	43106225	43221283	EPB42	2038	erythrocyte membrane protein band 4.2 [Source:HGNC Symbol;Acc:HGNC:3381]	protein_coding
ENSG00000134815	0.447125	6.41758	0.0314479	0.419168	ENSG00000134815	19	47349281	47382704	DHX34	9704	DEAH (Asp-Glu-Ala-His) box polypeptide 34 [Source:HGNC Symbol;Acc:HGNC:16719]	protein_coding
ENSG00000164823	0.477985	4.84887	0.0314482	0.419168	ENSG00000164823	8	89901859	89927888	OSGIN2	734	oxidative stress induced growth inhibitor family member 2 [Source:HGNC Symbol;Acc:HGNC:1355]	protein_coding
ENSG00000136541	-0.435166	2.89345	0.0315155	0.41966	ENSG00000136541	2	157318625	157327713	ERMN	57471	ermin, ERM-like protein [Source:HGNC Symbol;Acc:HGNC:29208]	protein_coding
ENSG00000133116	0.734801	-0.439528	0.03157	0.419981	ENSG00000133116	13	33016433	33066145	KL	9365	klotho [Source:HGNC Symbol;Acc:HGNC:6344]	protein_coding
ENSG00000182518	0.605433	1.23514	0.0316461	0.420051	ENSG00000182518	X	55143102	55161310	FAM104B	90736	family with sequence similarity 104, member B [Source:HGNC Symbol;Acc:HGNC:25085]	protein_coding
ENSG00000120868	0.416494	7.22768	0.0316887	0.420051	ENSG00000120868	12	98645141	98735433	APAF1	317	apoptotic peptidase activating factor 1 [Source:HGNC Symbol;Acc:HGNC:576]	protein_coding
ENSG00000183837	-1.01351	1.85449	0.031693	0.420051	ENSG00000183837	X	153056409	153060467	PNMA3	29944	paraneoplastic Ma antigen 3 [Source:HGNC Symbol;Acc:HGNC:18742]	protein_coding
ENSG00000148848	-0.717568	1.45748	0.0316968	0.420051	ENSG00000148848	10	126012381	126388455	ADAM12	8038	ADAM metallopeptidase domain 12 [Source:HGNC Symbol;Acc:HGNC:190]	protein_coding
ENSG00000198604	0.395918	6.8092	0.0317443	0.420277	ENSG00000198604	14	34752731	34875647	BAZ1A	11177	bromodomain adjacent to zinc finger domain, 1A [Source:HGNC Symbol;Acc:HGNC:960]	protein_coding
ENSG00000101558	0.35082	6.65789	0.0318205	0.420883	ENSG00000101558	18	9914002	9960021	VAPA	9218	VAMP (vesicle-associated membrane protein)-associated protein A, 33kDa [Source:HGNC Symbol;Acc:HGNC:12648]	protein_coding
ENSG00000151327	0.44193	3.70014	0.0318798	0.420948	ENSG00000151327	14	35044907	35113130	FAM177A1	283635	family with sequence similarity 177, member A1 [Source:HGNC Symbol;Acc:HGNC:19829]	protein_coding
ENSG00000177628	0.389884	4.72556	0.0319373	0.420948	ENSG00000177628	1	155234452	155244699	GBA	2629	glucosidase, beta, acid [Source:HGNC Symbol;Acc:HGNC:4177]	protein_coding
ENSG00000151414	0.366074	6.22596	0.0319539	0.420948	ENSG00000151414	1	198156963	198322420	NEK7	140609	NIMA-related kinase 7 [Source:HGNC Symbol;Acc:HGNC:13386]	protein_coding
ENSG00000137563	0.728945	-0.384906	0.0319688	0.420948	ENSG00000137563	8	63015079	63039171	GGH	8836	gamma-glutamyl hydrolase (conjugase, folylpolygammaglutamyl hydrolase) [Source:HGNC Symbol;Acc:HGNC:4248]	protein_coding
ENSG00000042062	0.768718	1.81203	0.0319777	0.420948	ENSG00000042062	20	50586108	50691528	FAM65C	140876	family with sequence similarity 65, member C [Source:HGNC Symbol;Acc:HGNC:16168]	protein_coding
ENSG00000100079	1.04839	2.80551	0.0320362	0.421317	ENSG00000100079	22	37570246	37582616	LGALS2	3957	lectin, galactoside-binding, soluble, 2 [Source:HGNC Symbol;Acc:HGNC:6562]	protein_coding
ENSG00000256235	0.420019	3.57582	0.0320876	0.421592	ENSG00000256235	5	150777946	150796734	SMIM3	85027	small integral membrane protein 3 [Source:HGNC Symbol;Acc:HGNC:30248]	protein_coding
ENSG00000166503	0.644886	1.67085	0.032259	0.423128	ENSG00000166503	15	83112738	83208018	HDGFRP3	50810	Hepatoma-derived growth factor-related protein 3 [Source:UniProtKB/Swiss-Prot;Acc:Q9Y3E1]	protein_coding
ENSG00000168995	0.383377	4.36487	0.0322657	0.423128	ENSG00000168995	19	51142299	51153526	SIGLEC7	27036	sialic acid binding Ig-like lectin 7 [Source:HGNC Symbol;Acc:HGNC:10876]	protein_coding
ENSG00000167968	0.598815	0.684929	0.0323193	0.423331	ENSG00000167968	16	2235816	2238711	DNASE1L2	1775	deoxyribonuclease I-like 2 [Source:HGNC Symbol;Acc:HGNC:2958]	protein_coding
ENSG00000180667	0.481179	7.26387	0.0323425	0.423331	ENSG00000180667	1	207043849	207052980	YOD1	55432	YOD1 deubiquitinase [Source:HGNC Symbol;Acc:HGNC:25035]	protein_coding
ENSG00000111186	0.716021	0.078917	0.0324439	0.424257	ENSG00000111186	12	1529891	1647243	WNT5B	81029	wingless-type MMTV integration site family, member 5B [Source:HGNC Symbol;Acc:HGNC:16265]	protein_coding
ENSG00000115271	0.588338	7.90689	0.0325044	0.424646	ENSG00000115271	2	162318840	162371595	GCA	25801	grancalcin, EF-hand calcium binding protein [Source:HGNC Symbol;Acc:HGNC:15990]	protein_coding
ENSG00000198925	0.379548	5.83657	0.0325542	0.424895	ENSG00000198925	2	219209772	219229717	ATG9A	79065	autophagy related 9A [Source:HGNC Symbol;Acc:HGNC:22408]	protein_coding
ENSG00000134072	-0.516	3.90404	0.0325881	0.424918	ENSG00000134072	3	9757342	9769992	CAMK1	8536	calcium/calmodulin-dependent protein kinase I [Source:HGNC Symbol;Acc:HGNC:1459]	protein_coding
ENSG00000113389	0.736344	-0.612982	0.0326337	0.424918	ENSG00000113389	5	32689070	32791724	NPR3	4883	natriuretic peptide receptor 3 [Source:HGNC Symbol;Acc:HGNC:7945]	protein_coding
ENSG00000100697	0.350211	7.87285	0.0327036	0.424918	ENSG00000100697	14	95086228	95158010	DICER1	23405	dicer 1, ribonuclease type III [Source:HGNC Symbol;Acc:HGNC:17098]	protein_coding
ENSG00000271092	0.615604	5.85731	0.0328308	0.424918	ENSG00000271092	1	95117923	95247225	TMEM56-RWDD3	100527978	TMEM56-RWDD3 readthrough [Source:HGNC Symbol;Acc:HGNC:49388]	protein_coding
ENSG00000144228	0.432241	6.67191	0.032848	0.424918	ENSG00000144228	2	138501801	138573547	SPOPL	339745	speckle-type POZ protein-like [Source:HGNC Symbol;Acc:HGNC:27934]	protein_coding
ENSG00000163444	0.385745	5.09707	0.0328535	0.424918	ENSG00000163444	1	203007386	203024848	TMEM183A	92703	transmembrane protein 183A [Source:HGNC Symbol;Acc:HGNC:20173]	protein_coding
ENSG00000239887	0.884401	-1.45695	0.032864	0.424918	ENSG00000239887	1	162366908	162386818	C1orf226	400793	chromosome 1 open reading frame 226 [Source:HGNC Symbol;Acc:HGNC:34351]	protein_coding
ENSG00000107554	0.344966	4.184	0.0328669	0.424918	ENSG00000107554	10	99875577	100009919	DNMBP	23268	dynamin binding protein [Source:HGNC Symbol;Acc:HGNC:30373]	protein_coding
ENSG00000127540	0.402041	4.58207	0.0329123	0.424918	ENSG00000127540	19	1597172	1605490	UQCR11	10975	ubiquinol-cytochrome c reductase, complex III subunit XI [Source:HGNC Symbol;Acc:HGNC:30862]	protein_coding
ENSG00000035664	0.456112	6.17966	0.0329186	0.424918	ENSG00000035664	15	63907036	64072033	DAPK2	23604	death-associated protein kinase 2 [Source:HGNC Symbol;Acc:HGNC:2675]	protein_coding
ENSG00000012171	0.775296	0.0013794	0.0329388	0.424918	ENSG00000012171	3	50267558	50277546	SEMA3B	7869	sema domain, immunoglobulin domain (Ig), short basic domain, secreted, (semaphorin) 3B [Source:HGNC Symbol;Acc:HGNC:10724]	protein_coding
ENSG00000166928	0.61752	4.53035	0.0329563	0.424918	ENSG00000166928	11	60378530	60417756	MS4A14	84689	membrane-spanning 4-domains, subfamily A, member 14 [Source:HGNC Symbol;Acc:HGNC:30706]	protein_coding
ENSG00000135912	0.323224	4.86945	0.0329676	0.424918	ENSG00000135912	2	218710845	218755416	TTLL4	9654	tubulin tyrosine ligase-like family member 4 [Source:HGNC Symbol;Acc:HGNC:28976]	protein_coding
ENSG00000165006	0.401226	6.30422	0.0330136	0.424918	ENSG00000165006	9	34179005	34252523	UBAP1	51271	ubiquitin associated protein 1 [Source:HGNC Symbol;Acc:HGNC:12461]	protein_coding
ENSG00000167470	0.383678	5.97993	0.0330171	0.424918	ENSG00000167470	19	1248553	1259140	MIDN	90007	midnolin [Source:HGNC Symbol;Acc:HGNC:16298]	protein_coding
ENSG00000049249	0.613737	3.34148	0.0330582	0.424977	ENSG00000049249	1	7915894	7943165	TNFRSF9	3604	tumor necrosis factor receptor superfamily, member 9 [Source:HGNC Symbol;Acc:HGNC:11924]	protein_coding
ENSG00000175866	-0.481105	2.63274	0.0330924	0.424977	ENSG00000175866	17	81035122	81117432	BAIAP2	10458	BAI1-associated protein 2 [Source:HGNC Symbol;Acc:HGNC:947]	protein_coding
ENSG00000143184	0.916208	0.271493	0.0331139	0.424977	ENSG00000143184	1	168576473	168582077	XCL1	6375	chemokine (C motif) ligand 1 [Source:HGNC Symbol;Acc:HGNC:10645]	protein_coding
ENSG00000068354	0.409127	4.5547	0.0333316	0.427221	ENSG00000068354	X	48539457	48562609	TBC1D25	4943	TBC1 domain family, member 25 [Source:HGNC Symbol;Acc:HGNC:8092]	protein_coding
ENSG00000196866	0.506517	3.71198	0.033432	0.427221	ENSG00000196866	6	26198851	26199243	HIST1H2AD	3013	histone cluster 1, H2ad [Source:HGNC Symbol;Acc:HGNC:4729]	protein_coding
ENSG00000133138	0.820307	0.159797	0.0334681	0.427221	ENSG00000133138	X	106802680	106876145	TBC1D8B	54885	TBC1 domain family, member 8B (with GRAM domain) [Source:HGNC Symbol;Acc:HGNC:24715]	protein_coding
ENSG00000133800	0.732486	0.257417	0.0334992	0.427221	ENSG00000133800	11	10556966	10611689	LYVE1	10894	lymphatic vessel endothelial hyaluronan receptor 1 [Source:HGNC Symbol;Acc:HGNC:14687]	protein_coding
ENSG00000183597	0.582818	7.06481	0.0334992	0.427221	ENSG00000183597	22	20017014	20065926	TANGO2	128989	transport and golgi organization 2 homolog [Source:HGNC Symbol;Acc:HGNC:25439]	protein_coding
ENSG00000019995	0.39483	6.00382	0.0335428	0.427221	ENSG00000019995	10	124942123	124988189	ZRANB1	54764	zinc finger, RAN-binding domain containing 1 [Source:HGNC Symbol;Acc:HGNC:18224]	protein_coding
ENSG00000169429	0.825185	2.65693	0.033555	0.427221	ENSG00000169429	4	73740506	73743716	CXCL8	3576	chemokine (C-X-C motif) ligand 8 [Source:HGNC Symbol;Acc:HGNC:6025]	protein_coding
ENSG00000158792	0.449172	2.88561	0.0335847	0.427221	ENSG00000158792	16	89696343	89701705	SPATA2L	124044	spermatogenesis associated 2-like [Source:HGNC Symbol;Acc:HGNC:28393]	protein_coding
ENSG00000129244	0.831111	0.0500869	0.0336086	0.427221	ENSG00000129244	17	7646627	7657768	ATP1B2	482	ATPase, Na+/K+ transporting, beta 2 polypeptide [Source:HGNC Symbol;Acc:HGNC:805]	protein_coding
ENSG00000186469	0.364677	6.81084	0.0336268	0.427221	ENSG00000186469	14	51826195	51979342	GNG2	54331	guanine nucleotide binding protein (G protein), gamma 2 [Source:HGNC Symbol;Acc:HGNC:4404]	protein_coding
ENSG00000152078	0.638162	5.90054	0.0336835	0.427221	ENSG00000152078	1	95117338	95197607	TMEM56	148534	transmembrane protein 56 [Source:HGNC Symbol;Acc:HGNC:26477]	protein_coding
ENSG00000178573	0.37723	4.81213	0.033692	0.427221	ENSG00000178573	16	79585843	79600714	MAF	4094	v-maf avian musculoaponeurotic fibrosarcoma oncogene homolog [Source:HGNC Symbol;Acc:HGNC:6776]	protein_coding
ENSG00000090006	-0.432744	3.4637	0.0337032	0.427221	ENSG00000090006	19	40592883	40629818	LTBP4	8425	latent transforming growth factor beta binding protein 4 [Source:HGNC Symbol;Acc:HGNC:6717]	protein_coding
ENSG00000099377	-0.682379	0.736574	0.0337215	0.427221	ENSG00000099377	16	30985207	30989152	HSD3B7	80270	hydroxy-delta-5-steroid dehydrogenase, 3 beta- and steroid delta-isomerase 7 [Source:HGNC Symbol;Acc:HGNC:18324]	protein_coding
ENSG00000243660	0.413915	3.29627	0.0337542	0.427227	ENSG00000243660	10	43436841	43483179	ZNF487	NA	zinc finger protein 487 [Source:HGNC Symbol;Acc:HGNC:23488]	protein_coding
ENSG00000130775	0.459631	8.49495	0.033836	0.427227	ENSG00000130775	1	27872543	27886685	THEMIS2	9473	thymocyte selection associated family member 2 [Source:HGNC Symbol;Acc:HGNC:16839]	protein_coding
ENSG00000161640	-0.89384	-0.486523	0.0338374	0.427227	ENSG00000161640	19	49948985	49961172	SIGLEC11	114132	sialic acid binding Ig-like lectin 11 [Source:HGNC Symbol;Acc:HGNC:15622]	protein_coding
ENSG00000127824	0.41433	6.86296	0.0338456	0.427227	ENSG00000127824	2	219249711	219278170	TUBA4A	7277	tubulin, alpha 4a [Source:HGNC Symbol;Acc:HGNC:12407]	protein_coding
ENSG00000136040	0.483351	8.79662	0.0340281	0.429139	ENSG00000136040	12	94148723	94307675	PLXNC1	10154	plexin C1 [Source:HGNC Symbol;Acc:HGNC:9106]	protein_coding
ENSG00000179909	-0.667756	3.52758	0.0341347	0.429547	ENSG00000179909	19	57697367	57709194	ZNF154	7710	zinc finger protein 154 [Source:HGNC Symbol;Acc:HGNC:12939]	protein_coding
ENSG00000196998	0.56003	6.416	0.0341706	0.429547	ENSG00000196998	X	49074433	49101170	WDR45	11152	WD repeat domain 45 [Source:HGNC Symbol;Acc:HGNC:28912]	protein_coding
ENSG00000267697	0.363647	4.73586	0.0341769	0.429547	ENSG00000267697	7	135927274	135927450	LUZP6	767558	leucine zipper protein 6 [Source:HGNC Symbol;Acc:HGNC:33955]	protein_coding
ENSG00000118260	0.354546	6.86913	0.0341847	0.429547	ENSG00000118260	2	207529737	207603431	CREB1	1385	cAMP responsive element binding protein 1 [Source:HGNC Symbol;Acc:HGNC:2345]	protein_coding
ENSG00000154258	1.29851	-0.145623	0.0342333	0.429766	ENSG00000154258	17	68974488	69061064	ABCA9	10350	ATP-binding cassette, sub-family A (ABC1), member 9 [Source:HGNC Symbol;Acc:HGNC:39]	protein_coding
ENSG00000162654	0.330699	5.99238	0.0342761	0.429914	ENSG00000162654	1	89181148	89198932	GBP4	115361	guanylate binding protein 4 [Source:HGNC Symbol;Acc:HGNC:20480]	protein_coding
ENSG00000099860	0.379475	4.62379	0.0343749	0.430643	ENSG00000099860	19	2476122	2478259	GADD45B	4616	growth arrest and DNA-damage-inducible, beta [Source:HGNC Symbol;Acc:HGNC:4096]	protein_coding
ENSG00000163013	-0.370344	3.78115	0.0344104	0.430643	ENSG00000163013	2	73254682	73284431	FBXO41	150726	F-box protein 41 [Source:HGNC Symbol;Acc:HGNC:29409]	protein_coding
ENSG00000090674	0.539802	4.56717	0.0344278	0.430643	ENSG00000090674	19	7522626	7534009	MCOLN1	57192	mucolipin 1 [Source:HGNC Symbol;Acc:HGNC:13356]	protein_coding
ENSG00000204673	0.432035	4.38657	0.0345193	0.43134	ENSG00000204673	19	49869033	49878459	AKT1S1	84335	AKT1 substrate 1 (proline-rich) [Source:HGNC Symbol;Acc:HGNC:28426]	protein_coding
ENSG00000205423	0.410754	4.60769	0.0345494	0.43134	ENSG00000205423	16	50024410	50037088	CNEP1R1	255919	CTD nuclear envelope phosphatase 1 regulatory subunit 1 [Source:HGNC Symbol;Acc:HGNC:26759]	protein_coding
ENSG00000108106	0.514517	2.53924	0.0345916	0.43134	ENSG00000108106	19	55399745	55407777	UBE2S	27338	ubiquitin-conjugating enzyme E2S [Source:HGNC Symbol;Acc:HGNC:17895]	protein_coding
ENSG00000197818	0.3711	5.71991	0.034648	0.43134	ENSG00000197818	20	49812713	49892242	SLC9A8	23315	solute carrier family 9, subfamily A (NHE8, cation proton antiporter 8), member 8 [Source:HGNC Symbol;Acc:HGNC:20728]	protein_coding
ENSG00000099968	0.381927	5.75829	0.0346609	0.43134	ENSG00000099968	22	17628855	17730855	BCL2L13	23786	BCL2-like 13 (apoptosis facilitator) [Source:HGNC Symbol;Acc:HGNC:17164]	protein_coding
ENSG00000105656	0.356924	5.74002	0.0346707	0.43134	ENSG00000105656	19	18442663	18522127	ELL	8178	elongation factor RNA polymerase II [Source:HGNC Symbol;Acc:HGNC:23114]	protein_coding
ENSG00000178199	-0.354541	4.37363	0.0348605	0.43314	ENSG00000178199	6	149446795	149485061	ZC3H12D	340152	zinc finger CCCH-type containing 12D [Source:HGNC Symbol;Acc:HGNC:21175]	protein_coding
ENSG00000176641	0.915198	-0.159808	0.0348781	0.43314	ENSG00000176641	18	61808063	61894247	RNF152	220441	ring finger protein 152 [Source:HGNC Symbol;Acc:HGNC:26811]	protein_coding
ENSG00000008952	0.420367	6.11851	0.0349632	0.433611	ENSG00000008952	3	169966635	169998373	SEC62	7095	SEC62 homolog (S. cerevisiae) [Source:HGNC Symbol;Acc:HGNC:11846]	protein_coding
ENSG00000138315	0.861476	-1.82266	0.0349788	0.433611	ENSG00000138315	10	72893581	72933033	OIT3	170392	oncoprotein induced transcript 3 [Source:HGNC Symbol;Acc:HGNC:29953]	protein_coding
ENSG00000168300	0.365546	6.63837	0.0350413	0.433997	ENSG00000168300	8	51817575	51899186	PCMTD1	115294	protein-L-isoaspartate (D-aspartate) O-methyltransferase domain containing 1 [Source:HGNC Symbol;Acc:HGNC:30483]	protein_coding
ENSG00000167107	-0.397879	3.35737	0.0351286	0.434689	ENSG00000167107	17	50426158	50474845	ACSF2	80221	acyl-CoA synthetase family member 2 [Source:HGNC Symbol;Acc:HGNC:26101]	protein_coding
ENSG00000185829	-0.773588	2.11801	0.0351854	0.435002	ENSG00000185829	17	46516702	46579722	ARL17A	51326	ADP-ribosylation factor-like 17A [Source:HGNC Symbol;Acc:HGNC:24096]	protein_coding
ENSG00000099875	0.391113	7.88792	0.0352595	0.435182	ENSG00000099875	19	2037465	2051244	MKNK2	2872	MAP kinase interacting serine/threonine kinase 2 [Source:HGNC Symbol;Acc:HGNC:7111]	protein_coding
ENSG00000115661	0.396592	3.98241	0.0352629	0.435182	ENSG00000115661	2	219245455	219250337	STK16	8576	serine/threonine kinase 16 [Source:HGNC Symbol;Acc:HGNC:11394]	protein_coding
ENSG00000114650	0.362528	6.3245	0.0353118	0.435396	ENSG00000114650	3	47413694	47477126	SCAP	22937	SREBF chaperone [Source:HGNC Symbol;Acc:HGNC:30634]	protein_coding
ENSG00000184058	-0.823474	-1.16712	0.0353743	0.435779	ENSG00000184058	22	19756703	19783593	TBX1	6899	T-box 1 [Source:HGNC Symbol;Acc:HGNC:11592]	protein_coding
ENSG00000162517	0.311006	5.04117	0.0354743	0.436388	ENSG00000162517	1	31629862	31644896	PEF1	553115	penta-EF-hand domain containing 1 [Source:HGNC Symbol;Acc:HGNC:30009]	protein_coding
ENSG00000206344	0.363005	6.75746	0.0354869	0.436388	ENSG00000206344	6	31197760	31203968	HCG27	253018	HLA complex group 27 (non-protein coding) [Source:HGNC Symbol;Acc:HGNC:27366]	protein_coding
ENSG00000253276	0.510885	3.80332	0.0355689	0.43671	ENSG00000253276	7	106656765	106660996	CCDC71L	168455	coiled-coil domain containing 71-like [Source:HGNC Symbol;Acc:HGNC:26685]	protein_coding
ENSG00000135070	0.443321	5.37066	0.0355763	0.43671	ENSG00000135070	9	86264546	86282538	ISCA1	81689	iron-sulfur cluster assembly 1 [Source:HGNC Symbol;Acc:HGNC:28660]	protein_coding
ENSG00000082781	0.667085	3.72486	0.0356724	0.437501	ENSG00000082781	3	124761948	124901418	ITGB5	3693	integrin, beta 5 [Source:HGNC Symbol;Acc:HGNC:6160]	protein_coding
ENSG00000117335	0.426536	8.17347	0.0357793	0.438424	ENSG00000117335	1	207752057	207795513	CD46	4179	CD46 molecule, complement regulatory protein [Source:HGNC Symbol;Acc:HGNC:6953]	protein_coding
ENSG00000160584	0.388278	6.7584	0.0358763	0.439137	ENSG00000160584	11	116843402	117098437	SIK3	23387	SIK family kinase 3 [Source:HGNC Symbol;Acc:HGNC:29165]	protein_coding
ENSG00000187800	0.697152	2.03988	0.0359011	0.439137	ENSG00000187800	1	156893698	156916434	PEAR1	375033	platelet endothelial aggregation receptor 1 [Source:HGNC Symbol;Acc:HGNC:33631]	protein_coding
ENSG00000173890	0.592359	3.59263	0.0359344	0.439156	ENSG00000173890	3	170037929	170085403	GPR160	26996	G protein-coupled receptor 160 [Source:HGNC Symbol;Acc:HGNC:23693]	protein_coding
ENSG00000151474	0.658663	3.80127	0.0360174	0.439781	ENSG00000151474	10	13643706	14462142	FRMD4A	55691	FERM domain containing 4A [Source:HGNC Symbol;Acc:HGNC:25491]	protein_coding
ENSG00000117984	0.386198	7.88221	0.0361561	0.44082	ENSG00000117984	11	1752752	1763992	CTSD	1509	cathepsin D [Source:HGNC Symbol;Acc:HGNC:2529]	protein_coding
ENSG00000143552	-1.37134	0.712557	0.0361764	0.44082	ENSG00000143552	1	153992685	154155116	NUP210L	91181	nucleoporin 210kDa-like [Source:HGNC Symbol;Acc:HGNC:29915]	protein_coding
ENSG00000135525	0.50453	2.21934	0.0361982	0.44082	ENSG00000135525	6	136342281	136550819	MAP7	9053	microtubule-associated protein 7 [Source:HGNC Symbol;Acc:HGNC:6869]	protein_coding
ENSG00000130489	0.494679	4.44188	0.036285	0.441485	ENSG00000130489	22	50523568	50526439	SCO2	9997	SCO2 cytochrome c oxidase assembly protein [Source:HGNC Symbol;Acc:HGNC:10604]	protein_coding
ENSG00000171109	0.328859	5.43457	0.0363167	0.441485	ENSG00000171109	3	179347692	179394931	MFN1	55669	mitofusin 1 [Source:HGNC Symbol;Acc:HGNC:18262]	protein_coding
ENSG00000100479	0.747707	1.70948	0.0363842	0.441918	ENSG00000100479	14	49643555	49688422	POLE2	5427	polymerase (DNA directed), epsilon 2, accessory subunit [Source:HGNC Symbol;Acc:HGNC:9178]	protein_coding
ENSG00000100034	0.398298	7.74584	0.0364995	0.442929	ENSG00000100034	22	21919420	21952837	PPM1F	9647	protein phosphatase, Mg2+/Mn2+ dependent, 1F [Source:HGNC Symbol;Acc:HGNC:19388]	protein_coding
ENSG00000184305	-0.586466	1.74001	0.0365626	0.443305	ENSG00000184305	4	90127535	91601913	CCSER1	401145	coiled-coil serine-rich protein 1 [Source:HGNC Symbol;Acc:HGNC:29349]	protein_coding
ENSG00000102710	0.417537	6.11951	0.0366159	0.443533	ENSG00000102710	13	37009312	37059713	SUPT20H	55578	suppressor of Ty 20 homolog (S. cerevisiae) [Source:HGNC Symbol;Acc:HGNC:20596]	protein_coding
ENSG00000165996	0.72391	-0.269377	0.0366455	0.443533	ENSG00000165996	10	17589032	17617377	HACD1	9200	3-hydroxyacyl-CoA dehydratase 1 [Source:HGNC Symbol;Acc:HGNC:9639]	protein_coding
ENSG00000101460	0.590345	1.89928	0.0366862	0.443637	ENSG00000101460	20	34546854	34560345	MAP1LC3A	84557	microtubule-associated protein 1 light chain 3 alpha [Source:HGNC Symbol;Acc:HGNC:6838]	protein_coding
ENSG00000119048	0.395225	5.49233	0.0367451	0.443961	ENSG00000119048	5	134371179	134391992	UBE2B	7320	ubiquitin-conjugating enzyme E2B [Source:HGNC Symbol;Acc:HGNC:12473]	protein_coding
ENSG00000196465	0.547667	6.27051	0.0367949	0.444174	ENSG00000196465	12	56152256	56159647	MYL6B	140465	myosin, light chain 6B, alkali, smooth muscle and non-muscle [Source:HGNC Symbol;Acc:HGNC:29823]	protein_coding
ENSG00000183336	-0.598527	0.3794	0.0368856	0.444524	ENSG00000183336	16	29453593	29454964	BOLA2	552900	bolA family member 2 [Source:HGNC Symbol;Acc:HGNC:29488]	protein_coding
ENSG00000163808	0.682091	1.02907	0.0369019	0.444524	ENSG00000163808	3	44761717	44873376	KIF15	56992	kinesin family member 15 [Source:HGNC Symbol;Acc:HGNC:17273]	protein_coding
ENSG00000100485	0.411727	6.9195	0.0369204	0.444524	ENSG00000100485	14	50117120	50231558	SOS2	6655	son of sevenless homolog 2 (Drosophila) [Source:HGNC Symbol;Acc:HGNC:11188]	protein_coding
ENSG00000116793	0.397627	4.3608	0.0369756	0.444801	ENSG00000116793	1	113696831	113759489	PHTF1	10745	putative homeodomain transcription factor 1 [Source:HGNC Symbol;Acc:HGNC:8939]	protein_coding
ENSG00000178694	0.372669	4.86215	0.0370098	0.444826	ENSG00000178694	3	94062916	94128545	NSUN3	63899	NOP2/Sun domain family, member 3 [Source:HGNC Symbol;Acc:HGNC:26208]	protein_coding
ENSG00000139410	0.782285	0.157399	0.0372662	0.447518	ENSG00000139410	12	113422237	113438276	SDSL	113675	serine dehydratase-like [Source:HGNC Symbol;Acc:HGNC:30404]	protein_coding
ENSG00000132522	0.421803	5.43062	0.0373895	0.448167	ENSG00000132522	17	7311324	7315564	GPS2	2874	G protein pathway suppressor 2 [Source:HGNC Symbol;Acc:HGNC:4550]	protein_coding
ENSG00000067445	0.842879	-0.644242	0.0374016	0.448167	ENSG00000067445	X	54920462	54931431	TRO	7216	trophinin [Source:HGNC Symbol;Acc:HGNC:12326]	protein_coding
ENSG00000136560	0.383609	6.38164	0.0374175	0.448167	ENSG00000136560	2	161136908	161236221	TANK	10010	TRAF family member-associated NFKB activator [Source:HGNC Symbol;Acc:HGNC:11562]	protein_coding
ENSG00000121931	0.389982	4.29917	0.0375144	0.448902	ENSG00000121931	1	110947185	110964079	LRIF1	55791	ligand dependent nuclear receptor interacting factor 1 [Source:HGNC Symbol;Acc:HGNC:30299]	protein_coding
ENSG00000168610	0.410869	8.1445	0.0375531	0.448902	ENSG00000168610	17	42313324	42388568	STAT3	6774	signal transducer and activator of transcription 3 (acute-phase response factor) [Source:HGNC Symbol;Acc:HGNC:11364]	protein_coding
ENSG00000071967	0.32228	5.14185	0.0375763	0.448902	ENSG00000071967	2	171522247	171558133	CYBRD1	79901	cytochrome b reductase 1 [Source:HGNC Symbol;Acc:HGNC:20797]	protein_coding
ENSG00000003402	0.381864	9.69243	0.0377402	0.450471	ENSG00000003402	2	201116104	201176687	CFLAR	8837	CASP8 and FADD-like apoptosis regulator [Source:HGNC Symbol;Acc:HGNC:1876]	protein_coding
ENSG00000099365	-0.819355	-0.418443	0.0378099	0.450913	ENSG00000099365	16	30989256	31010628	STX1B	112755	syntaxin 1B [Source:HGNC Symbol;Acc:HGNC:18539]	protein_coding
ENSG00000136630	0.42185	4.64797	0.0379684	0.452054	ENSG00000136630	1	220879400	220885059	HLX	3142	H2.0-like homeobox [Source:HGNC Symbol;Acc:HGNC:4978]	protein_coding
ENSG00000177706	-0.67185	1.41346	0.0379932	0.452054	ENSG00000177706	7	192969	260745	FAM20C	56975	family with sequence similarity 20, member C [Source:HGNC Symbol;Acc:HGNC:22140]	protein_coding
ENSG00000059377	0.438021	7.51157	0.0380058	0.452054	ENSG00000059377	7	139777051	140020325	TBXAS1	6916	thromboxane A synthase 1 (platelet) [Source:HGNC Symbol;Acc:HGNC:11609]	protein_coding
ENSG00000151893	0.369493	6.91633	0.0380494	0.452054	ENSG00000151893	10	118674167	118755249	CACUL1	143384	CDK2-associated, cullin domain 1 [Source:HGNC Symbol;Acc:HGNC:23727]	protein_coding
ENSG00000008853	-0.439886	3.47348	0.0380691	0.452054	ENSG00000008853	8	22987417	23020199	RHOBTB2	23221	Rho-related BTB domain containing 2 [Source:HGNC Symbol;Acc:HGNC:18756]	protein_coding
ENSG00000112799	-0.506657	3.88271	0.0381814	0.452715	ENSG00000112799	6	6588108	6654983	LY86	9450	lymphocyte antigen 86 [Source:HGNC Symbol;Acc:HGNC:16837]	protein_coding
ENSG00000162551	0.602592	6.93107	0.0382063	0.452715	ENSG00000162551	1	21509372	21578412	ALPL	249	alkaline phosphatase, liver/bone/kidney [Source:HGNC Symbol;Acc:HGNC:438]	protein_coding
ENSG00000198948	0.498657	4.79365	0.0382806	0.452715	ENSG00000198948	4	169986597	170033031	MFAP3L	9848	microfibrillar-associated protein 3-like [Source:HGNC Symbol;Acc:HGNC:29083]	protein_coding
ENSG00000186591	0.452874	7.0264	0.0382949	0.452715	ENSG00000186591	7	129830732	129952949	UBE2H	7328	ubiquitin-conjugating enzyme E2H [Source:HGNC Symbol;Acc:HGNC:12484]	protein_coding
ENSG00000111450	-0.414508	3.48999	0.0383041	0.452715	ENSG00000111450	12	130789600	130839266	STX2	2054	syntaxin 2 [Source:HGNC Symbol;Acc:HGNC:3403]	protein_coding
ENSG00000010017	0.318722	4.88787	0.0383485	0.452715	ENSG00000010017	6	13621498	13711564	RANBP9	10048	RAN binding protein 9 [Source:HGNC Symbol;Acc:HGNC:13727]	protein_coding
ENSG00000173110	0.529017	6.74235	0.038402	0.452715	ENSG00000173110	1	161524540	161526910	HSPA6	3310	heat shock 70kDa protein 6 (HSP70B') [Source:HGNC Symbol;Acc:HGNC:5239]	protein_coding
ENSG00000093217	-0.553712	0.972919	0.038414	0.452715	ENSG00000093217	3	38346760	38421348	XYLB	9942	xylulokinase homolog (H. influenzae) [Source:HGNC Symbol;Acc:HGNC:12839]	protein_coding
ENSG00000156299	-0.35888	5.63414	0.0384195	0.452715	ENSG00000156299	21	31118416	31559977	TIAM1	7074	T-cell lymphoma invasion and metastasis 1 [Source:HGNC Symbol;Acc:HGNC:11805]	protein_coding
ENSG00000122557	0.298012	5.59482	0.0385393	0.45374	ENSG00000122557	7	35632659	35695571	HERPUD2	64224	HERPUD family member 2 [Source:HGNC Symbol;Acc:HGNC:21915]	protein_coding
ENSG00000188305	0.53514	4.05961	0.0386733	0.454317	ENSG00000188305	19	2274622	2282176	C19orf35	374872	chromosome 19 open reading frame 35 [Source:HGNC Symbol;Acc:HGNC:24793]	protein_coding
ENSG00000138311	-0.788798	1.64891	0.0386795	0.454317	ENSG00000138311	10	62374192	62672011	ZNF365	22891	zinc finger protein 365 [Source:HGNC Symbol;Acc:HGNC:18194]	protein_coding
ENSG00000174007	0.534677	4.06037	0.0386869	0.454317	ENSG00000174007	3	196706277	196712293	CEP19	84984	centrosomal protein 19kDa [Source:HGNC Symbol;Acc:HGNC:28209]	protein_coding
ENSG00000167536	0.478703	4.68964	0.0388394	0.454625	ENSG00000167536	17	28897781	28903071	DHRS13	147015	dehydrogenase/reductase (SDR family) member 13 [Source:HGNC Symbol;Acc:HGNC:28326]	protein_coding
ENSG00000142694	0.596568	1.49518	0.038845	0.454625	ENSG00000142694	1	36322031	36324154	EVA1B	55194	eva-1 homolog B (C. elegans) [Source:HGNC Symbol;Acc:HGNC:25558]	protein_coding
ENSG00000102384	0.681458	1.07856	0.0388471	0.454625	ENSG00000102384	X	101098218	101163681	CENPI	2491	centromere protein I [Source:HGNC Symbol;Acc:HGNC:3968]	protein_coding
ENSG00000166927	0.541862	6.00019	0.038873	0.454625	ENSG00000166927	11	60378482	60395951	MS4A7	58475	membrane-spanning 4-domains, subfamily A, member 7 [Source:HGNC Symbol;Acc:HGNC:13378]	protein_coding
ENSG00000148925	0.386003	4.76429	0.0389055	0.454625	ENSG00000148925	11	13388001	13463297	BTBD10	84280	BTB (POZ) domain containing 10 [Source:HGNC Symbol;Acc:HGNC:21445]	protein_coding
ENSG00000267261	0.337119	6.05532	0.0389547	0.454625	ENSG00000267261	17	42119674	42154916	CTD-2132N18.3	NA	Uncharacterized protein [Source:UniProtKB/TrEMBL;Acc:K7ERQ8]	protein_coding
ENSG00000109943	-0.588083	2.2673	0.0389581	0.454625	ENSG00000109943	11	122838500	122872639	CRTAM	56253	cytotoxic and regulatory T cell molecule [Source:HGNC Symbol;Acc:HGNC:24313]	protein_coding
ENSG00000137216	0.619718	6.33899	0.0389993	0.454625	ENSG00000137216	6	44126914	44155519	TMEM63B	55362	transmembrane protein 63B [Source:HGNC Symbol;Acc:HGNC:17735]	protein_coding
ENSG00000250349	1.0423	0.484273	0.0390198	0.454625	ENSG00000250349	X	37349330	38687674	RP5-972B16.2	NA	Tetraspanin [Source:UniProtKB/TrEMBL;Acc:B4E171]	protein_coding
ENSG00000145979	0.362793	3.62612	0.0390586	0.454625	ENSG00000145979	6	13266542	13328583	TBC1D7	51256	TBC1 domain family, member 7 [Source:HGNC Symbol;Acc:HGNC:21066]	protein_coding
ENSG00000116260	0.365716	5.55099	0.0390749	0.454625	ENSG00000116260	1	180154834	180204030	QSOX1	5768	quiescin Q6 sulfhydryl oxidase 1 [Source:HGNC Symbol;Acc:HGNC:9756]	protein_coding
ENSG00000151240	-0.537791	2.77129	0.0393297	0.456524	ENSG00000151240	10	274190	689743	DIP2C	22982	disco-interacting protein 2 homolog C [Source:HGNC Symbol;Acc:HGNC:29150]	protein_coding
ENSG00000173171	0.416882	4.36443	0.0393658	0.456524	ENSG00000173171	1	155208699	155213824	MTX1	4580	metaxin 1 [Source:HGNC Symbol;Acc:HGNC:7504]	protein_coding
ENSG00000267618	0.341479	5.54166	0.0393791	0.456524	ENSG00000267618	17	35011349	35121493	RAD51L3-RFFL	NA	HCG2039718, isoform CRA_g; Uncharacterized protein [Source:UniProtKB/TrEMBL;Acc:K7EN88]	protein_coding
ENSG00000168765	-0.425803	2.72699	0.0393839	0.456524	ENSG00000168765	1	109656081	109674836	GSTM4	2948	glutathione S-transferase mu 4 [Source:HGNC Symbol;Acc:HGNC:4636]	protein_coding
ENSG00000116016	0.586763	2.44008	0.0394204	0.456524	ENSG00000116016	2	46293667	46386703	EPAS1	2034	endothelial PAS domain protein 1 [Source:HGNC Symbol;Acc:HGNC:3374]	protein_coding
ENSG00000171310	0.351892	7.30345	0.0394364	0.456524	ENSG00000171310	12	104455295	104762014	CHST11	50515	carbohydrate (chondroitin 4) sulfotransferase 11 [Source:HGNC Symbol;Acc:HGNC:17422]	protein_coding
ENSG00000163297	0.400215	6.84392	0.0397097	0.458225	ENSG00000163297	4	79901149	80125454	ANTXR2	118429	anthrax toxin receptor 2 [Source:HGNC Symbol;Acc:HGNC:21732]	protein_coding
ENSG00000139734	0.700924	0.451093	0.03971	0.458225	ENSG00000139734	13	59665583	60163987	DIAPH3	81624	diaphanous-related formin 3 [Source:HGNC Symbol;Acc:HGNC:15480]	protein_coding
ENSG00000005893	0.395143	7.63829	0.0397173	0.458225	ENSG00000005893	X	120427827	120469365	LAMP2	3920	lysosomal-associated membrane protein 2 [Source:HGNC Symbol;Acc:HGNC:6501]	protein_coding
ENSG00000068308	0.320585	5.66486	0.0397455	0.458225	ENSG00000068308	X	48922028	48958386	OTUD5	55593	OTU deubiquitinase 5 [Source:HGNC Symbol;Acc:HGNC:25402]	protein_coding
ENSG00000124491	0.517242	7.83443	0.0398037	0.458225	ENSG00000124491	6	6144085	6321013	F13A1	2162	coagulation factor XIII, A1 polypeptide [Source:HGNC Symbol;Acc:HGNC:3531]	protein_coding
ENSG00000159640	-0.600857	0.847185	0.0398282	0.458225	ENSG00000159640	17	63477061	63498380	ACE	1636	angiotensin I converting enzyme [Source:HGNC Symbol;Acc:HGNC:2707]	protein_coding
ENSG00000112902	-1.01703	0.765989	0.0398431	0.458225	ENSG00000112902	5	9035026	9546075	SEMA5A	9037	sema domain, seven thrombospondin repeats (type 1 and type 1-like), transmembrane domain (TM) and short cytoplasmic domain, (semaphorin) 5A [Source:HGNC Symbol;Acc:HGNC:10736]	protein_coding
ENSG00000112679	0.349539	6.05095	0.0398777	0.458225	ENSG00000112679	6	291630	351355	DUSP22	56940	dual specificity phosphatase 22 [Source:HGNC Symbol;Acc:HGNC:16077]	protein_coding
ENSG00000166734	0.333877	5.65255	0.0398913	0.458225	ENSG00000166734	15	44288729	44415758	CASC4	113201	cancer susceptibility candidate 4 [Source:HGNC Symbol;Acc:HGNC:24892]	protein_coding
ENSG00000163812	0.32256	6.07954	0.0399297	0.458225	ENSG00000163812	3	44915257	44976185	ZDHHC3	51304	zinc finger, DHHC-type containing 3 [Source:HGNC Symbol;Acc:HGNC:18470]	protein_coding
ENSG00000117616	0.35709	7.41116	0.0399785	0.458225	ENSG00000117616	1	25242237	25338213	RSRP1	57035	arginine/serine-rich protein 1 [Source:HGNC Symbol;Acc:HGNC:25234]	protein_coding
ENSG00000181704	0.362989	5.00854	0.0399811	0.458225	ENSG00000181704	X	68498323	68537285	YIPF6	286451	Yip1 domain family, member 6 [Source:HGNC Symbol;Acc:HGNC:28304]	protein_coding
ENSG00000124406	0.377979	6.63014	0.0402853	0.46118	ENSG00000124406	4	42408373	42657105	ATP8A1	10396	ATPase, aminophospholipid transporter (APLT), class I, type 8A, member 1 [Source:HGNC Symbol;Acc:HGNC:13531]	protein_coding
ENSG00000103319	-0.366674	4.42862	0.0403231	0.46118	ENSG00000103319	16	22206282	22288732	EEF2K	29904	eukaryotic elongation factor 2 kinase [Source:HGNC Symbol;Acc:HGNC:24615]	protein_coding
ENSG00000169403	0.386696	8.08975	0.0403391	0.46118	ENSG00000169403	1	28147166	28193936	PTAFR	5724	platelet-activating factor receptor [Source:HGNC Symbol;Acc:HGNC:9582]	protein_coding
ENSG00000124486	0.347901	7.78692	0.0404866	0.461411	ENSG00000124486	X	41085635	41236579	USP9X	8239	ubiquitin specific peptidase 9, X-linked [Source:HGNC Symbol;Acc:HGNC:12632]	protein_coding
ENSG00000102531	0.307447	5.8809	0.0405939	0.461411	ENSG00000102531	13	48975912	49209779	FNDC3A	22862	fibronectin type III domain containing 3A [Source:HGNC Symbol;Acc:HGNC:20296]	protein_coding
ENSG00000176014	-0.5113	2.19903	0.0406166	0.461411	ENSG00000176014	18	12307669	12344320	TUBB6	84617	tubulin, beta 6 class V [Source:HGNC Symbol;Acc:HGNC:20776]	protein_coding
ENSG00000087903	0.508035	4.72612	0.0406177	0.461411	ENSG00000087903	19	5993164	6199572	RFX2	5990	regulatory factor X, 2 (influences HLA class II expression) [Source:HGNC Symbol;Acc:HGNC:9983]	protein_coding
ENSG00000153561	0.365872	7.10153	0.0406242	0.461411	ENSG00000153561	2	86720173	86778041	RMND5A	64795	required for meiotic nuclear division 5 homolog A [Source:HGNC Symbol;Acc:HGNC:25850]	protein_coding
ENSG00000224383	0.845128	-0.577117	0.0406259	0.461411	ENSG00000224383	17	63998351	64004304	PRR29	92340	proline rich 29 [Source:HGNC Symbol;Acc:HGNC:25673]	protein_coding
ENSG00000186407	0.504532	6.28132	0.0406423	0.461411	ENSG00000186407	17	74609887	74623738	CD300E	342510	CD300e molecule [Source:HGNC Symbol;Acc:HGNC:28874]	protein_coding
ENSG00000162804	-0.476853	3.69507	0.0406452	0.461411	ENSG00000162804	2	240998838	241095568	SNED1	25992	sushi, nidogen and EGF-like domains 1 [Source:HGNC Symbol;Acc:HGNC:24696]	protein_coding
ENSG00000106078	-0.983457	-1.0558	0.0406597	0.461411	ENSG00000106078	7	51016212	51316818	COBL	23242	cordon-bleu WH2 repeat protein [Source:HGNC Symbol;Acc:HGNC:22199]	protein_coding
ENSG00000092200	0.443554	2.78176	0.0407939	0.461583	ENSG00000092200	14	21287939	21351301	RPGRIP1	57096	retinitis pigmentosa GTPase regulator interacting protein 1 [Source:HGNC Symbol;Acc:HGNC:13436]	protein_coding
ENSG00000241489	0.342034	7.31186	0.0408009	0.461583	ENSG00000241489	X	149482543	149533935	IDS	NA	Iduronate 2-sulfatase (Hunter syndrome), isoform CRA_e; Uncharacterized protein; cDNA FLJ42669 fis, clone BRAMY2022168, highly similar to IDURONATE 2-SULFATASE (EC 3.1.6.13) [Source:UniProtKB/TrEMBL;Acc:B3KWA1]	protein_coding
ENSG00000159339	0.562549	6.4251	0.0408221	0.461583	ENSG00000159339	1	17308195	17364004	PADI4	23569	peptidyl arginine deiminase, type IV [Source:HGNC Symbol;Acc:HGNC:18368]	protein_coding
ENSG00000143376	0.38202	6.55746	0.0408521	0.461583	ENSG00000143376	1	151612065	151699091	SNX27	81609	sorting nexin family member 27 [Source:HGNC Symbol;Acc:HGNC:20073]	protein_coding
ENSG00000180739	0.622824	4.80666	0.0408981	0.461583	ENSG00000180739	19	10512742	10517931	S1PR5	53637	sphingosine-1-phosphate receptor 5 [Source:HGNC Symbol;Acc:HGNC:14299]	protein_coding
ENSG00000114480	0.370555	4.30587	0.0409702	0.461583	ENSG00000114480	3	81489699	81762161	GBE1	2632	glucan (1,4-alpha-), branching enzyme 1 [Source:HGNC Symbol;Acc:HGNC:4180]	protein_coding
ENSG00000133657	0.368597	6.11462	0.0409718	0.461583	ENSG00000133657	3	194402672	194498364	ATP13A3	79572	ATPase type 13A3 [Source:HGNC Symbol;Acc:HGNC:24113]	protein_coding
ENSG00000064763	0.362082	5.17268	0.0409752	0.461583	ENSG00000064763	12	29149103	29340980	FAR2	55711	fatty acyl CoA reductase 2 [Source:HGNC Symbol;Acc:HGNC:25531]	protein_coding
ENSG00000225614	-0.554454	2.11356	0.0409968	0.461583	ENSG00000225614	16	88427471	88440757	ZNF469	84627	zinc finger protein 469 [Source:HGNC Symbol;Acc:HGNC:23216]	protein_coding
ENSG00000147119	0.482041	3.01536	0.0410089	0.461583	ENSG00000147119	X	46573784	46598408	CHST7	56548	carbohydrate (N-acetylglucosamine 6-O) sulfotransferase 7 [Source:HGNC Symbol;Acc:HGNC:13817]	protein_coding
ENSG00000103381	0.375583	8.09906	0.0411712	0.463034	ENSG00000103381	16	12659799	12804017	CPPED1	55313	calcineurin-like phosphoesterase domain containing 1 [Source:HGNC Symbol;Acc:HGNC:25632]	protein_coding
ENSG00000075884	0.375288	7.25186	0.0412861	0.463949	ENSG00000075884	2	143091362	143768352	ARHGAP15	55843	Rho GTPase activating protein 15 [Source:HGNC Symbol;Acc:HGNC:21030]	protein_coding
ENSG00000024048	0.364637	8.15008	0.041323	0.463985	ENSG00000024048	6	42564062	42693504	UBR2	23304	ubiquitin protein ligase E3 component n-recognin 2 [Source:HGNC Symbol;Acc:HGNC:21289]	protein_coding
ENSG00000189350	0.52469	3.11216	0.0414079	0.464562	ENSG00000189350	2	28956611	29061373	FAM179A	165186	family with sequence similarity 179, member A [Source:HGNC Symbol;Acc:HGNC:33715]	protein_coding
ENSG00000157954	0.35159	6.31854	0.0414647	0.464822	ENSG00000157954	7	5190188	5233826	WIPI2	26100	WD repeat domain, phosphoinositide interacting 2 [Source:HGNC Symbol;Acc:HGNC:32225]	protein_coding
ENSG00000125780	0.665727	2.04864	0.0415401	0.46529	ENSG00000125780	20	2296001	2341078	TGM3	7053	transglutaminase 3 [Source:HGNC Symbol;Acc:HGNC:11779]	protein_coding
ENSG00000110400	0.50147	2.90546	0.0416178	0.465783	ENSG00000110400	11	119623408	119729084	PVRL1	5818	poliovirus receptor-related 1 (herpesvirus entry mediator C) [Source:HGNC Symbol;Acc:HGNC:9706]	protein_coding
ENSG00000241878	0.396613	7.16572	0.0416597	0.465874	ENSG00000241878	22	31618491	31662432	PISD	23761	phosphatidylserine decarboxylase [Source:HGNC Symbol;Acc:HGNC:8999]	protein_coding
ENSG00000170540	0.356118	6.21816	0.0417097	0.466056	ENSG00000170540	16	18791667	18801678	ARL6IP1	23204	ADP-ribosylation factor-like 6 interacting protein 1 [Source:HGNC Symbol;Acc:HGNC:697]	protein_coding
ENSG00000159461	0.353523	6.27825	0.0417809	0.466474	ENSG00000159461	16	56361452	56425538	AMFR	267	autocrine motility factor receptor, E3 ubiquitin protein ligase [Source:HGNC Symbol;Acc:HGNC:463]	protein_coding
ENSG00000116604	0.346895	6.19908	0.0418503	0.466872	ENSG00000116604	1	156463727	156500828	MEF2D	4209	myocyte enhancer factor 2D [Source:HGNC Symbol;Acc:HGNC:6997]	protein_coding
ENSG00000060237	0.471767	8.80846	0.0419771	0.467763	ENSG00000060237	12	752593	911452	WNK1	65125	WNK lysine deficient protein kinase 1 [Source:HGNC Symbol;Acc:HGNC:14540]	protein_coding
ENSG00000131238	0.403882	7.39364	0.0419978	0.467763	ENSG00000131238	1	40072705	40097703	PPT1	5538	palmitoyl-protein thioesterase 1 [Source:HGNC Symbol;Acc:HGNC:9325]	protein_coding
ENSG00000173846	0.381512	4.49108	0.042117	0.468713	ENSG00000173846	1	44800225	44805990	PLK3	1263	polo-like kinase 3 [Source:HGNC Symbol;Acc:HGNC:2154]	protein_coding
ENSG00000188315	0.409861	5.27195	0.0421802	0.468973	ENSG00000188315	3	49268602	49277909	C3orf62	375341	chromosome 3 open reading frame 62 [Source:HGNC Symbol;Acc:HGNC:24771]	protein_coding
ENSG00000196581	-0.953443	0.987868	0.0422083	0.468973	ENSG00000196581	1	4654732	4792534	AJAP1	55966	adherens junctions associated protein 1 [Source:HGNC Symbol;Acc:HGNC:30801]	protein_coding
ENSG00000167553	0.342754	4.54482	0.0422535	0.469098	ENSG00000167553	12	49188736	49274603	TUBA1C	84790	tubulin, alpha 1c [Source:HGNC Symbol;Acc:HGNC:20768]	protein_coding
ENSG00000008086	0.384038	4.528	0.0423058	0.469303	ENSG00000008086	X	18425583	18653629	CDKL5	6792	cyclin-dependent kinase-like 5 [Source:HGNC Symbol;Acc:HGNC:11411]	protein_coding
ENSG00000015285	0.36804	6.7073	0.0424152	0.469951	ENSG00000015285	X	48676596	48691427	WAS	7454	Wiskott-Aldrich syndrome [Source:HGNC Symbol;Acc:HGNC:12731]	protein_coding
ENSG00000156675	0.405096	8.42362	0.0424605	0.469951	ENSG00000156675	8	37858618	37899467	RAB11FIP1	80223	RAB11 family interacting protein 1 (class I) [Source:HGNC Symbol;Acc:HGNC:30265]	protein_coding
ENSG00000187902	1.1514	-0.329455	0.0424663	0.469951	ENSG00000187902	19	55428740	55442863	SHISA7	729956	shisa family member 7 [Source:HGNC Symbol;Acc:HGNC:35409]	protein_coding
ENSG00000006282	-0.67751	3.44588	0.0425184	0.47007	ENSG00000006282	17	50543058	50555852	SPATA20	64847	spermatogenesis associated 20 [Source:HGNC Symbol;Acc:HGNC:26125]	protein_coding
ENSG00000100056	0.349668	4.18342	0.0425451	0.47007	ENSG00000100056	22	19130279	19144684	DGCR14	8220	DiGeorge syndrome critical region gene 14 [Source:HGNC Symbol;Acc:HGNC:16817]	protein_coding
ENSG00000076984	0.396948	5.04044	0.0426791	0.470909	ENSG00000076984	19	7903843	7914478	MAP2K7	5609	mitogen-activated protein kinase kinase 7 [Source:HGNC Symbol;Acc:HGNC:6847]	protein_coding
ENSG00000270099	0.434744	3.30688	0.0426988	0.470909	ENSG00000270099	10	95860548	95924844	RP11-248J23.7	NA	Uncharacterized protein [Source:UniProtKB/TrEMBL;Acc:R4GMQ9]	protein_coding
ENSG00000118257	-0.610222	0.49162	0.0427512	0.470909	ENSG00000118257	2	205681990	205798133	NRP2	8828	neuropilin 2 [Source:HGNC Symbol;Acc:HGNC:8005]	protein_coding
ENSG00000124635	0.37909	3.73663	0.0427572	0.470909	ENSG00000124635	6	27125897	27132750	HIST1H2BJ	8970	histone cluster 1, H2bj [Source:HGNC Symbol;Acc:HGNC:4761]	protein_coding
ENSG00000149294	0.577728	3.99759	0.0430108	0.473174	ENSG00000149294	11	112961247	113278436	NCAM1	4684	neural cell adhesion molecule 1 [Source:HGNC Symbol;Acc:HGNC:7656]	protein_coding
ENSG00000144893	0.627013	2.26499	0.0430313	0.473174	ENSG00000144893	3	151085697	151437072	MED12L	116931	mediator complex subunit 12-like [Source:HGNC Symbol;Acc:HGNC:16050]	protein_coding
ENSG00000143297	-1.01749	4.4053	0.0431082	0.473505	ENSG00000143297	1	157513377	157552520	FCRL5	83416	Fc receptor-like 5 [Source:HGNC Symbol;Acc:HGNC:18508]	protein_coding
ENSG00000010379	0.909202	-1.14494	0.04313	0.473505	ENSG00000010379	12	220621	262873	SLC6A13	6540	solute carrier family 6 (neurotransmitter transporter), member 13 [Source:HGNC Symbol;Acc:HGNC:11046]	protein_coding
ENSG00000198520	-0.453112	2.62598	0.0431748	0.473621	ENSG00000198520	1	44674692	44725591	C1orf228	339541	chromosome 1 open reading frame 228 [Source:HGNC Symbol;Acc:HGNC:34345]	protein_coding
ENSG00000100368	0.429273	9.10438	0.0432216	0.473758	ENSG00000100368	22	36913628	36940449	CSF2RB	1439	colony stimulating factor 2 receptor, beta, low-affinity (granulocyte-macrophage) [Source:HGNC Symbol;Acc:HGNC:2436]	protein_coding
ENSG00000100784	0.407292	6.73553	0.043325	0.474111	ENSG00000100784	14	90847862	91060636	RPS6KA5	9252	ribosomal protein S6 kinase, 90kDa, polypeptide 5 [Source:HGNC Symbol;Acc:HGNC:10434]	protein_coding
ENSG00000168062	0.585006	1.80287	0.0433607	0.474111	ENSG00000168062	11	64987943	64997045	BATF2	116071	basic leucine zipper transcription factor, ATF-like 2 [Source:HGNC Symbol;Acc:HGNC:25163]	protein_coding
ENSG00000091317	0.432	7.7286	0.0433845	0.474111	ENSG00000091317	3	32481312	32503408	CMTM6	54918	CKLF-like MARVEL transmembrane domain containing 6 [Source:HGNC Symbol;Acc:HGNC:19177]	protein_coding
ENSG00000166825	0.479645	7.35347	0.043391	0.474111	ENSG00000166825	15	89784889	89815401	ANPEP	290	alanyl (membrane) aminopeptidase [Source:HGNC Symbol;Acc:HGNC:500]	protein_coding
ENSG00000162722	0.716521	7.63932	0.0434855	0.474768	ENSG00000162722	1	247857199	247878205	TRIM58	25893	tripartite motif containing 58 [Source:HGNC Symbol;Acc:HGNC:24150]	protein_coding
ENSG00000172508	-0.489868	2.57922	0.0436496	0.4756	ENSG00000172508	11	67414968	67425607	CARNS1	57571	carnosine synthase 1 [Source:HGNC Symbol;Acc:HGNC:29268]	protein_coding
ENSG00000101057	0.699672	2.83943	0.0436809	0.4756	ENSG00000101057	20	43667019	43716496	MYBL2	4605	v-myb avian myeloblastosis viral oncogene homolog-like 2 [Source:HGNC Symbol;Acc:HGNC:7548]	protein_coding
ENSG00000117153	0.291423	5.01655	0.0436942	0.4756	ENSG00000117153	1	202891100	202928636	KLHL12	59349	kelch-like family member 12 [Source:HGNC Symbol;Acc:HGNC:19360]	protein_coding
ENSG00000069974	0.35496	6.12966	0.0437265	0.4756	ENSG00000069974	15	55202966	55319113	RAB27A	5873	RAB27A, member RAS oncogene family [Source:HGNC Symbol;Acc:HGNC:9766]	protein_coding
ENSG00000167705	0.626677	4.74543	0.0437337	0.4756	ENSG00000167705	17	1646145	1650077	RILP	83547	Rab interacting lysosomal protein [Source:HGNC Symbol;Acc:HGNC:30266]	protein_coding
ENSG00000073921	0.391947	8.7001	0.0438496	0.475862	ENSG00000073921	11	85957684	86069882	PICALM	8301	phosphatidylinositol binding clathrin assembly protein [Source:HGNC Symbol;Acc:HGNC:15514]	protein_coding
ENSG00000249693	0.817282	-0.981182	0.0438594	0.475862	ENSG00000249693	4	56530609	56603507	THEGL	100506564	theg spermatid protein-like [Source:HGNC Symbol;Acc:HGNC:43771]	protein_coding
ENSG00000124120	0.339937	4.87076	0.0439344	0.475862	ENSG00000124120	20	44475886	44494603	TTPAL	79183	tocopherol (alpha) transfer protein-like [Source:HGNC Symbol;Acc:HGNC:16114]	protein_coding
ENSG00000106070	0.578963	3.82108	0.0439398	0.475862	ENSG00000106070	7	50590063	50793462	GRB10	2887	growth factor receptor-bound protein 10 [Source:HGNC Symbol;Acc:HGNC:4564]	protein_coding
ENSG00000125827	0.354173	7.12525	0.0439625	0.475862	ENSG00000125827	20	7977348	8019829	TMX4	56255	thioredoxin-related transmembrane protein 4 [Source:HGNC Symbol;Acc:HGNC:25237]	protein_coding
ENSG00000102218	0.408282	5.65158	0.0439644	0.475862	ENSG00000102218	X	46836940	46882358	RP2	6102	retinitis pigmentosa 2 (X-linked recessive) [Source:HGNC Symbol;Acc:HGNC:10274]	protein_coding
ENSG00000017483	0.56473	4.4416	0.0441354	0.477338	ENSG00000017483	X	48458537	48470256	SLC38A5	92745	solute carrier family 38, member 5 [Source:HGNC Symbol;Acc:HGNC:18070]	protein_coding
ENSG00000131389	0.389111	8.83838	0.0441698	0.477338	ENSG00000131389	3	14402576	14489349	SLC6A6	6533	solute carrier family 6 (neurotransmitter transporter), member 6 [Source:HGNC Symbol;Acc:HGNC:11052]	protein_coding
ENSG00000167768	1.01178	5.07254	0.0442548	0.477883	ENSG00000167768	12	52674736	52680407	KRT1	3848	keratin 1, type II [Source:HGNC Symbol;Acc:HGNC:6412]	protein_coding
ENSG00000151151	0.4799	5.55647	0.0443632	0.478679	ENSG00000151151	10	58191517	58267934	IPMK	253430	inositol polyphosphate multikinase [Source:HGNC Symbol;Acc:HGNC:20739]	protein_coding
ENSG00000167193	0.352854	5.65351	0.0444155	0.478869	ENSG00000167193	17	1420689	1463162	CRK	1398	v-crk avian sarcoma virus CT10 oncogene homolog [Source:HGNC Symbol;Acc:HGNC:2362]	protein_coding
ENSG00000167703	0.407864	7.3629	0.044453	0.4789	ENSG00000167703	17	1569267	1628886	SLC43A2	124935	solute carrier family 43 (amino acid system L transporter), member 2 [Source:HGNC Symbol;Acc:HGNC:23087]	protein_coding
ENSG00000112242	0.348907	5.3035	0.0445817	0.479913	ENSG00000112242	6	20401906	20493715	E2F3	1871	E2F transcription factor 3 [Source:HGNC Symbol;Acc:HGNC:3115]	protein_coding
ENSG00000197249	0.423922	8.94499	0.0446482	0.480255	ENSG00000197249	14	94376747	94390693	SERPINA1	5265	serpin peptidase inhibitor, clade A (alpha-1 antiproteinase, antitrypsin), member 1 [Source:HGNC Symbol;Acc:HGNC:8941]	protein_coding
ENSG00000069943	0.372724	5.2032	0.0447006	0.480444	ENSG00000069943	15	55318960	55355648	PIGB	9488	phosphatidylinositol glycan anchor biosynthesis, class B [Source:HGNC Symbol;Acc:HGNC:8959]	protein_coding
ENSG00000164054	0.320625	7.59989	0.0448501	0.480795	ENSG00000164054	3	48467798	48504826	SHISA5	51246	shisa family member 5 [Source:HGNC Symbol;Acc:HGNC:30376]	protein_coding
ENSG00000158109	0.302407	5.17016	0.0448656	0.480795	ENSG00000158109	1	3625002	3630127	TPRG1L	127262	tumor protein p63 regulated 1-like [Source:HGNC Symbol;Acc:HGNC:27007]	protein_coding
ENSG00000139637	0.321058	3.927	0.0449691	0.480795	ENSG00000139637	12	53299686	53307177	C12orf10	60314	chromosome 12 open reading frame 10 [Source:HGNC Symbol;Acc:HGNC:17590]	protein_coding
ENSG00000165029	0.549485	6.37502	0.0449713	0.480795	ENSG00000165029	9	104781002	104928237	ABCA1	19	ATP-binding cassette, sub-family A (ABC1), member 1 [Source:HGNC Symbol;Acc:HGNC:29]	protein_coding
ENSG00000172819	-0.364002	3.476	0.0450103	0.480795	ENSG00000172819	12	53210567	53232980	RARG	5916	retinoic acid receptor, gamma [Source:HGNC Symbol;Acc:HGNC:9866]	protein_coding
ENSG00000100346	-0.538443	3.30361	0.0450107	0.480795	ENSG00000100346	22	39570753	39689737	CACNA1I	8911	calcium channel, voltage-dependent, T type, alpha 1I subunit [Source:HGNC Symbol;Acc:HGNC:1396]	protein_coding
ENSG00000250644	0.362326	6.77824	0.0450183	0.480795	ENSG00000250644	11	1747806	1759051	RP11-295K3.1	NA	Uncharacterized protein [Source:UniProtKB/TrEMBL;Acc:H7C469]	protein_coding
ENSG00000204519	-0.378592	3.62341	0.0450265	0.480795	ENSG00000204519	19	57681969	57717301	ZNF551	90233	zinc finger protein 551 [Source:HGNC Symbol;Acc:HGNC:25108]	protein_coding
ENSG00000002726	-1.12585	0.275788	0.0450463	0.480795	ENSG00000002726	7	150824627	150861504	AOC1	26	amine oxidase, copper containing 1 [Source:HGNC Symbol;Acc:HGNC:80]	protein_coding
ENSG00000183570	0.544629	1.91647	0.0451202	0.481133	ENSG00000183570	21	45643694	45942454	PCBP3	54039	poly(rC) binding protein 3 [Source:HGNC Symbol;Acc:HGNC:8651]	protein_coding
ENSG00000138678	0.44798	4.87065	0.0451476	0.481133	ENSG00000138678	4	83535914	83605875	AGPAT9	84803	1-acylglycerol-3-phosphate O-acyltransferase 9 [Source:HGNC Symbol;Acc:HGNC:28157]	protein_coding
ENSG00000083454	-0.431295	4.37282	0.045315	0.482194	ENSG00000083454	17	3672199	3696404	P2RX5	5026	purinergic receptor P2X, ligand gated ion channel, 5 [Source:HGNC Symbol;Acc:HGNC:8536]	protein_coding
ENSG00000108424	0.343797	7.72176	0.0453293	0.482194	ENSG00000108424	17	47649476	47685505	KPNB1	3837	karyopherin (importin) beta 1 [Source:HGNC Symbol;Acc:HGNC:6400]	protein_coding
ENSG00000102934	-1.10849	-1.084	0.0453518	0.482194	ENSG00000102934	16	57248547	57284687	PLLP	51090	plasmolipin [Source:HGNC Symbol;Acc:HGNC:18553]	protein_coding
ENSG00000073464	0.579414	3.58081	0.0454107	0.482337	ENSG00000073464	X	10156945	10237660	CLCN4	1183	chloride channel, voltage-sensitive 4 [Source:HGNC Symbol;Acc:HGNC:2022]	protein_coding
ENSG00000154122	0.521176	5.8352	0.045435	0.482337	ENSG00000154122	5	14704804	14871778	ANKH	56172	ANKH inorganic pyrophosphate transport regulator [Source:HGNC Symbol;Acc:HGNC:15492]	protein_coding
ENSG00000128928	-0.312529	4.86029	0.0456204	0.482495	ENSG00000128928	15	40405795	40435947	IVD	3712	isovaleryl-CoA dehydrogenase [Source:HGNC Symbol;Acc:HGNC:6186]	protein_coding
ENSG00000188486	0.504009	2.49835	0.0456302	0.482495	ENSG00000188486	11	119093854	119095467	H2AFX	3014	H2A histone family, member X [Source:HGNC Symbol;Acc:HGNC:4739]	protein_coding
ENSG00000196935	0.704029	-0.599414	0.0456324	0.482495	ENSG00000196935	12	63844293	64162221	SRGAP1	57522	SLIT-ROBO Rho GTPase activating protein 1 [Source:HGNC Symbol;Acc:HGNC:17382]	protein_coding
ENSG00000140022	0.530309	4.20435	0.0456643	0.482495	ENSG00000140022	14	81260656	81436465	STON2	85439	stonin 2 [Source:HGNC Symbol;Acc:HGNC:30652]	protein_coding
ENSG00000173212	0.641727	0.351078	0.0456895	0.482495	ENSG00000173212	1	116111755	116135240	MAB21L3	126868	mab-21-like 3 (C. elegans) [Source:HGNC Symbol;Acc:HGNC:26787]	protein_coding
ENSG00000260861	0.523543	5.49766	0.0457	0.482495	ENSG00000260861	20	1540144	1620009	RP4-576H24.4	NA	Uncharacterized protein [Source:UniProtKB/TrEMBL;Acc:H3BV43]	protein_coding
ENSG00000136425	-0.644808	-0.324758	0.0457282	0.482495	ENSG00000136425	15	78104606	78131544	CIB2	10518	calcium and integrin binding family member 2 [Source:HGNC Symbol;Acc:HGNC:24579]	protein_coding
ENSG00000236320	0.669019	2.48297	0.0457292	0.482495	ENSG00000236320	17	35548125	35558098	SLFN14	342618	schlafen family member 14 [Source:HGNC Symbol;Acc:HGNC:32689]	protein_coding
ENSG00000253958	0.806912	-0.671451	0.0457778	0.482639	ENSG00000253958	8	8701938	8704106	CLDN23	137075	claudin 23 [Source:HGNC Symbol;Acc:HGNC:17591]	protein_coding
ENSG00000105388	0.642127	0.0225514	0.0458822	0.483267	ENSG00000105388	19	41576273	41729798	CEACAM5	1048	carcinoembryonic antigen-related cell adhesion molecule 5 [Source:HGNC Symbol;Acc:HGNC:1817]	protein_coding
ENSG00000179456	0.392614	6.49446	0.0459627	0.483267	ENSG00000179456	1	244048939	244057476	ZBTB18	10472	zinc finger and BTB domain containing 18 [Source:HGNC Symbol;Acc:HGNC:13030]	protein_coding
ENSG00000184702	0.525841	5.06248	0.0459679	0.483267	ENSG00000184702	22	19714464	19724772	SEPT5	5413	septin 5 [Source:HGNC Symbol;Acc:HGNC:9164]	protein_coding
ENSG00000116678	0.434733	3.56905	0.0460115	0.483267	ENSG00000116678	1	65420652	65641559	LEPR	3953	leptin receptor [Source:HGNC Symbol;Acc:HGNC:6554]	protein_coding
ENSG00000005007	0.341744	6.97875	0.0460398	0.483267	ENSG00000005007	19	18831938	18868236	UPF1	5976	UPF1 regulator of nonsense transcripts homolog (yeast) [Source:HGNC Symbol;Acc:HGNC:9962]	protein_coding
ENSG00000133316	0.825477	11.5789	0.0461136	0.483267	ENSG00000133316	11	62832342	62841809	WDR74	54663	WD repeat domain 74 [Source:HGNC Symbol;Acc:HGNC:25529]	protein_coding
ENSG00000144566	0.341375	5.26665	0.0461176	0.483267	ENSG00000144566	3	19947079	19985175	RAB5A	5868	RAB5A, member RAS oncogene family [Source:HGNC Symbol;Acc:HGNC:9783]	protein_coding
ENSG00000234465	-0.801526	-0.803227	0.0461294	0.483267	ENSG00000234465	19	43576800	43583964	PINLYP	390940	phospholipase A2 inhibitor and LY6/PLAUR domain containing [Source:HGNC Symbol;Acc:HGNC:44206]	protein_coding
ENSG00000092871	0.336885	6.94281	0.0461591	0.483267	ENSG00000092871	17	35005990	35089319	RFFL	117584	ring finger and FYVE-like domain containing E3 ubiquitin protein ligase [Source:HGNC Symbol;Acc:HGNC:24821]	protein_coding
ENSG00000024862	0.332372	4.07802	0.0461875	0.483267	ENSG00000024862	6	138773509	138793319	CCDC28A	25901	coiled-coil domain containing 28A [Source:HGNC Symbol;Acc:HGNC:21098]	protein_coding
ENSG00000139626	-0.35693	6.31009	0.0462219	0.483267	ENSG00000139626	12	53191318	53207307	ITGB7	3695	integrin, beta 7 [Source:HGNC Symbol;Acc:HGNC:6162]	protein_coding
ENSG00000126787	0.658443	-0.236054	0.0462626	0.483327	ENSG00000126787	14	55148112	55191678	DLGAP5	9787	discs, large (Drosophila) homolog-associated protein 5 [Source:HGNC Symbol;Acc:HGNC:16864]	protein_coding
ENSG00000123684	0.39742	7.38256	0.0467082	0.487064	ENSG00000123684	1	211743457	211830772	LPGAT1	9926	lysophosphatidylglycerol acyltransferase 1 [Source:HGNC Symbol;Acc:HGNC:28985]	protein_coding
ENSG00000185507	0.326842	5.31297	0.0467091	0.487064	ENSG00000185507	11	612553	615999	IRF7	3665	interferon regulatory factor 7 [Source:HGNC Symbol;Acc:HGNC:6122]	protein_coding
ENSG00000174004	-0.380135	4.62724	0.0467274	0.487064	ENSG00000174004	3	196639686	196662004	NRROS	375387	negative regulator of reactive oxygen species [Source:HGNC Symbol;Acc:HGNC:24613]	protein_coding
ENSG00000099942	0.304724	6.76373	0.0467945	0.487064	ENSG00000099942	22	20917426	20953749	CRKL	1399	v-crk avian sarcoma virus CT10 oncogene homolog-like [Source:HGNC Symbol;Acc:HGNC:2363]	protein_coding
ENSG00000126858	0.364419	5.45449	0.0468112	0.487064	ENSG00000126858	17	32142454	32253374	RHOT1	55288	ras homolog family member T1 [Source:HGNC Symbol;Acc:HGNC:21168]	protein_coding
ENSG00000125505	0.441975	7.5783	0.0468701	0.487064	ENSG00000125505	19	54173412	54189882	MBOAT7	79143	membrane bound O-acyltransferase domain containing 7 [Source:HGNC Symbol;Acc:HGNC:15505]	protein_coding
ENSG00000163694	0.423973	6.78773	0.0470081	0.487064	ENSG00000163694	4	40423267	40630875	RBM47	54502	RNA binding motif protein 47 [Source:HGNC Symbol;Acc:HGNC:30358]	protein_coding
ENSG00000081913	0.441445	3.82904	0.0470814	0.487064	ENSG00000081913	18	62715450	62980433	PHLPP1	23239	PH domain and leucine rich repeat protein phosphatase 1 [Source:HGNC Symbol;Acc:HGNC:20610]	protein_coding
ENSG00000128272	0.301136	6.30614	0.0470952	0.487064	ENSG00000128272	22	39519695	39522685	ATF4	468	activating transcription factor 4 [Source:HGNC Symbol;Acc:HGNC:786]	protein_coding
ENSG00000148120	0.324491	3.70579	0.0471683	0.487064	ENSG00000148120	9	94726701	95087218	C9orf3	84909	chromosome 9 open reading frame 3 [Source:HGNC Symbol;Acc:HGNC:1361]	protein_coding
ENSG00000136250	0.375252	7.8166	0.0471913	0.487064	ENSG00000136250	7	36512949	36724549	AOAH	313	acyloxyacyl hydrolase (neutrophil) [Source:HGNC Symbol;Acc:HGNC:548]	protein_coding
ENSG00000170832	0.399873	7.53012	0.0472639	0.487064	ENSG00000170832	17	60179094	60422470	USP32	84669	ubiquitin specific peptidase 32 [Source:HGNC Symbol;Acc:HGNC:19143]	protein_coding
ENSG00000123609	0.345502	5.06378	0.0472654	0.487064	ENSG00000123609	2	151270465	151290057	NMI	9111	N-myc (and STAT) interactor [Source:HGNC Symbol;Acc:HGNC:7854]	protein_coding
ENSG00000123146	0.393438	8.54508	0.047267	0.487064	ENSG00000123146	19	14380501	14408725	ADGRE5	976	adhesion G protein-coupled receptor E5 [Source:HGNC Symbol;Acc:HGNC:1711]	protein_coding
ENSG00000123329	0.402116	7.85079	0.0473021	0.487064	ENSG00000123329	12	57472255	57488814	ARHGAP9	64333	Rho GTPase activating protein 9 [Source:HGNC Symbol;Acc:HGNC:14130]	protein_coding
ENSG00000112796	0.583012	2.00122	0.0473495	0.487064	ENSG00000112796	6	46159187	46170971	ENPP5	59084	ectonucleotide pyrophosphatase/phosphodiesterase 5 (putative) [Source:HGNC Symbol;Acc:HGNC:13717]	protein_coding
ENSG00000008516	0.447455	8.20163	0.0473785	0.487064	ENSG00000008516	16	3046681	3060726	MMP25	64386	matrix metallopeptidase 25 [Source:HGNC Symbol;Acc:HGNC:14246]	protein_coding
ENSG00000076513	0.371598	7.59663	0.0473808	0.487064	ENSG00000076513	12	109999186	110039763	ANKRD13A	88455	ankyrin repeat domain 13A [Source:HGNC Symbol;Acc:HGNC:21268]	protein_coding
ENSG00000187699	0.41311	4.78577	0.0474142	0.487064	ENSG00000187699	2	189879609	190203484	C2orf88	84281	chromosome 2 open reading frame 88 [Source:HGNC Symbol;Acc:HGNC:28191]	protein_coding
ENSG00000152082	0.553093	3.8698	0.0474306	0.487064	ENSG00000152082	2	130181737	130190729	MZT2B	80097	mitotic spindle organizing protein 2B [Source:HGNC Symbol;Acc:HGNC:25886]	protein_coding
ENSG00000214717	0.327939	5.77704	0.0474689	0.487064	ENSG00000214717	X	2486414	2500967	ZBED1	9189	zinc finger, BED-type containing 1 [Source:HGNC Symbol;Acc:HGNC:447]	protein_coding
ENSG00000213934	0.994016	5.37109	0.047507	0.487064	ENSG00000213934	11	5248083	5249892	HBG1	3047	hemoglobin, gamma A [Source:HGNC Symbol;Acc:HGNC:4831]	protein_coding
ENSG00000088833	0.418927	6.9947	0.0475276	0.487064	ENSG00000088833	20	1442162	1473842	NSFL1C	55968	NSFL1 (p97) cofactor (p47) [Source:HGNC Symbol;Acc:HGNC:15912]	protein_coding
ENSG00000128266	0.586836	3.84576	0.0475389	0.487064	ENSG00000128266	22	23070361	23125037	GNAZ	2781	guanine nucleotide binding protein (G protein), alpha z polypeptide [Source:HGNC Symbol;Acc:HGNC:4395]	protein_coding
ENSG00000124103	0.339196	4.64961	0.0475438	0.487064	ENSG00000124103	20	56517187	56526142	FAM209A	200232	family with sequence similarity 209, member A [Source:HGNC Symbol;Acc:HGNC:16100]	protein_coding
ENSG00000128923	0.353858	4.69835	0.0475676	0.487064	ENSG00000128923	15	58771192	58861900	FAM63B	54629	family with sequence similarity 63, member B [Source:HGNC Symbol;Acc:HGNC:26954]	protein_coding
ENSG00000147526	0.336097	7.76443	0.0476021	0.487064	ENSG00000147526	8	38728186	38853028	TACC1	6867	transforming, acidic coiled-coil containing protein 1 [Source:HGNC Symbol;Acc:HGNC:11522]	protein_coding
ENSG00000103005	0.43918	5.02683	0.0476333	0.487064	ENSG00000103005	16	57999546	58021618	USB1	79650	U6 snRNA biogenesis 1 [Source:HGNC Symbol;Acc:HGNC:25792]	protein_coding
ENSG00000163545	0.347512	6.53907	0.0476682	0.487064	ENSG00000163545	1	205302059	205321791	NUAK2	81788	NUAK family, SNF1-like kinase, 2 [Source:HGNC Symbol;Acc:HGNC:29558]	protein_coding
ENSG00000143344	-0.473423	1.9275	0.0477417	0.487064	ENSG00000143344	1	183636085	183928531	RGL1	23179	ral guanine nucleotide dissociation stimulator-like 1 [Source:HGNC Symbol;Acc:HGNC:30281]	protein_coding
ENSG00000116455	-0.326638	4.29648	0.0477422	0.487064	ENSG00000116455	1	111439890	111449376	WDR77	79084	WD repeat domain 77 [Source:HGNC Symbol;Acc:HGNC:29652]	protein_coding
ENSG00000125347	0.338202	8.94006	0.0477479	0.487064	ENSG00000125347	5	132481609	132490798	IRF1	3659	interferon regulatory factor 1 [Source:HGNC Symbol;Acc:HGNC:6116]	protein_coding
ENSG00000157800	0.530275	4.51337	0.0477993	0.48711	ENSG00000157800	7	140293693	140404433	SLC37A3	84255	solute carrier family 37, member 3 [Source:HGNC Symbol;Acc:HGNC:20651]	protein_coding
ENSG00000166068	-0.606239	2.57891	0.047823	0.48711	ENSG00000166068	15	38252326	38357249	SPRED1	161742	sprouty-related, EVH1 domain containing 1 [Source:HGNC Symbol;Acc:HGNC:20249]	protein_coding
ENSG00000154845	0.452841	7.22488	0.0479088	0.487625	ENSG00000154845	18	9546791	9615240	PPP4R1	9989	protein phosphatase 4, regulatory subunit 1 [Source:HGNC Symbol;Acc:HGNC:9320]	protein_coding
ENSG00000182372	-0.300478	4.56945	0.0481135	0.488833	ENSG00000182372	8	1755778	1786572	CLN8	2055	ceroid-lipofuscinosis, neuronal 8 [Source:HGNC Symbol;Acc:HGNC:2079]	protein_coding
ENSG00000090924	-0.390428	3.42746	0.0481278	0.488833	ENSG00000090924	19	39412585	39428415	PLEKHG2	64857	pleckstrin homology domain containing, family G (with RhoGef domain) member 2 [Source:HGNC Symbol;Acc:HGNC:29515]	protein_coding
ENSG00000118308	0.347811	6.74962	0.0481704	0.488833	ENSG00000118308	12	25021002	25108334	LRMP	4033	lymphoid-restricted membrane protein [Source:HGNC Symbol;Acc:HGNC:6690]	protein_coding
ENSG00000115993	0.479338	7.19219	0.048187	0.488833	ENSG00000115993	2	201377207	201451611	TRAK2	66008	trafficking protein, kinesin binding 2 [Source:HGNC Symbol;Acc:HGNC:13206]	protein_coding
ENSG00000101084	0.376767	5.45587	0.0482625	0.488833	ENSG00000101084	20	36605734	36612557	C20orf24	55969	chromosome 20 open reading frame 24 [Source:HGNC Symbol;Acc:HGNC:15870]	protein_coding
ENSG00000165238	0.849672	-1.21305	0.0482726	0.488833	ENSG00000165238	9	93184916	93320572	WNK2	65268	WNK lysine deficient protein kinase 2 [Source:HGNC Symbol;Acc:HGNC:14542]	protein_coding
ENSG00000259207	0.753773	6.74606	0.048275	0.488833	ENSG00000259207	17	47253846	47311816	ITGB3	3690	integrin, beta 3 (platelet glycoprotein IIIa, antigen CD61) [Source:HGNC Symbol;Acc:HGNC:6156]	protein_coding
ENSG00000100330	0.39366	8.16761	0.04844	0.489403	ENSG00000100330	22	29883155	30030866	MTMR3	8897	myotubularin related protein 3 [Source:HGNC Symbol;Acc:HGNC:7451]	protein_coding
ENSG00000167994	0.741467	2.56621	0.0484714	0.489403	ENSG00000167994	11	61897301	61920269	RAB3IL1	5866	RAB3A interacting protein (rabin3)-like 1 [Source:HGNC Symbol;Acc:HGNC:9780]	protein_coding
ENSG00000004897	0.317298	5.95325	0.0484722	0.489403	ENSG00000004897	17	47117703	47189422	CDC27	996	cell division cycle 27 [Source:HGNC Symbol;Acc:HGNC:1728]	protein_coding
ENSG00000005961	0.639005	5.36271	0.0484729	0.489403	ENSG00000005961	17	44372180	44389505	ITGA2B	3674	integrin, alpha 2b (platelet glycoprotein IIb of IIb/IIIa complex, antigen CD41) [Source:HGNC Symbol;Acc:HGNC:6138]	protein_coding
ENSG00000050393	0.37328	3.48768	0.0485539	0.489575	ENSG00000050393	6	13786557	13814568	MCUR1	63933	mitochondrial calcium uniporter regulator 1 [Source:HGNC Symbol;Acc:HGNC:21097]	protein_coding
ENSG00000189180	0.320992	6.8815	0.0485608	0.489575	ENSG00000189180	10	38010650	38065088	ZNF33A	7581	zinc finger protein 33A [Source:HGNC Symbol;Acc:HGNC:13096]	protein_coding
ENSG00000143207	0.394893	6.89038	0.0486314	0.489929	ENSG00000143207	1	175944831	176207493	RFWD2	64326	ring finger and WD repeat domain 2, E3 ubiquitin protein ligase [Source:HGNC Symbol;Acc:HGNC:17440]	protein_coding
ENSG00000204160	0.388834	7.99858	0.0486707	0.489968	ENSG00000204160	1	26826710	26857602	ZDHHC18	84243	zinc finger, DHHC-type containing 18 [Source:HGNC Symbol;Acc:HGNC:20712]	protein_coding
ENSG00000164574	0.296649	6.27247	0.0487789	0.4907	ENSG00000164574	5	154190730	154420984	GALNT10	55568	polypeptide N-acetylgalactosaminyltransferase 10 [Source:HGNC Symbol;Acc:HGNC:19873]	protein_coding
ENSG00000135476	0.690799	0.313991	0.0488391	0.49088	ENSG00000135476	12	53268299	53293643	ESPL1	9700	extra spindle pole bodies like 1, separase [Source:HGNC Symbol;Acc:HGNC:16856]	protein_coding
ENSG00000100347	-0.291417	4.03422	0.0488678	0.49088	ENSG00000100347	22	43955421	44010531	SAMM50	25813	SAMM50 sorting and assembly machinery component [Source:HGNC Symbol;Acc:HGNC:24276]	protein_coding
ENSG00000198833	-0.418638	5.87872	0.049049	0.492343	ENSG00000198833	6	89326625	89352848	UBE2J1	51465	ubiquitin-conjugating enzyme E2, J1 [Source:HGNC Symbol;Acc:HGNC:17598]	protein_coding
ENSG00000010270	0.340429	4.09551	0.0491347	0.492844	ENSG00000010270	7	38178222	38230671	STARD3NL	83930	STARD3 N-terminal like [Source:HGNC Symbol;Acc:HGNC:19169]	protein_coding
ENSG00000084073	0.305434	4.71513	0.0491996	0.493138	ENSG00000084073	1	40258107	40294184	ZMPSTE24	10269	zinc metallopeptidase STE24 [Source:HGNC Symbol;Acc:HGNC:12877]	protein_coding
ENSG00000102010	0.785678	2.11911	0.0492606	0.493391	ENSG00000102010	X	15464246	15556529	BMX	660	BMX non-receptor tyrosine kinase [Source:HGNC Symbol;Acc:HGNC:1079]	protein_coding
ENSG00000087085	0.802902	0.0992995	0.0493259	0.493688	ENSG00000087085	7	100889994	100896974	ACHE	43	acetylcholinesterase (Yt blood group) [Source:HGNC Symbol;Acc:HGNC:108]	protein_coding
ENSG00000198598	-0.538692	1.96843	0.0493869	0.493941	ENSG00000198598	12	131828393	131851783	MMP17	4326	matrix metallopeptidase 17 (membrane-inserted) [Source:HGNC Symbol;Acc:HGNC:7163]	protein_coding
ENSG00000122862	0.635348	8.93851	0.0494704	0.494417	ENSG00000122862	10	69088106	69104811	SRGN	5552	serglycin [Source:HGNC Symbol;Acc:HGNC:9361]	protein_coding
ENSG00000126934	0.370919	6.01302	0.0495427	0.494783	ENSG00000126934	19	4090321	4124129	MAP2K2	5605	mitogen-activated protein kinase kinase 2 [Source:HGNC Symbol;Acc:HGNC:6842]	protein_coding
ENSG00000197971	0.33268	8.59151	0.0496705	0.495701	ENSG00000197971	18	76978827	77133683	MBP	4155	myelin basic protein [Source:HGNC Symbol;Acc:HGNC:6925]	protein_coding
ENSG00000108774	0.328311	6.48276	0.0497429	0.496066	ENSG00000108774	17	42124976	42155044	RAB5C	5878	RAB5C, member RAS oncogene family [Source:HGNC Symbol;Acc:HGNC:9785]	protein_coding
ENSG00000139629	0.397407	4.48827	0.0498251	0.496527	ENSG00000139629	12	51351247	51392867	GALNT6	11226	polypeptide N-acetylgalactosaminyltransferase 6 [Source:HGNC Symbol;Acc:HGNC:4128]	protein_coding
ENSG00000120709	0.414485	6.84017	0.0499103	0.497017	ENSG00000120709	5	138331935	138349729	FAM53C	51307	family with sequence similarity 53, member C [Source:HGNC Symbol;Acc:HGNC:1336]	protein_coding
ENSG00000080608	-0.358418	3.57618	0.050164	0.498784	ENSG00000080608	9	2720469	2844241	KIAA0020	9933	KIAA0020 [Source:HGNC Symbol;Acc:HGNC:29676]	protein_coding
ENSG00000178996	0.36853	6.57944	0.0502678	0.498784	ENSG00000178996	5	54517759	54546585	SNX18	112574	sorting nexin 18 [Source:HGNC Symbol;Acc:HGNC:19245]	protein_coding
ENSG00000163602	0.356201	6.22862	0.0502689	0.498784	ENSG00000163602	3	72371825	72446918	RYBP	23429	RING1 and YY1 binding protein [Source:HGNC Symbol;Acc:HGNC:10480]	protein_coding
ENSG00000268797	0.378818	3.73502	0.0502854	0.498784	ENSG00000268797	19	40801297	40898282	CTC-490E21.12	NA	Uncharacterized protein [Source:UniProtKB/TrEMBL;Acc:M0QY20]	protein_coding
ENSG00000138172	-0.31663	4.6845	0.0503442	0.498784	ENSG00000138172	10	103446786	103452402	CALHM2	51063	calcium homeostasis modulator 2 [Source:HGNC Symbol;Acc:HGNC:23493]	protein_coding
ENSG00000259753	0.720817	6.16876	0.0503724	0.498784	ENSG00000259753	17	47253897	47344292	RP11-290H9.2	NA	Integrin beta [Source:UniProtKB/TrEMBL;Acc:H3BM21]	protein_coding
ENSG00000162889	0.318867	6.33482	0.0503739	0.498784	ENSG00000162889	1	206684944	206734283	MAPKAPK2	9261	mitogen-activated protein kinase-activated protein kinase 2 [Source:HGNC Symbol;Acc:HGNC:6887]	protein_coding
ENSG00000160223	-1.4376	-0.271342	0.0503764	0.498784	ENSG00000160223	21	44222991	44240966	ICOSLG	23308	inducible T-cell co-stimulator ligand [Source:HGNC Symbol;Acc:HGNC:17087]	protein_coding
ENSG00000157617	-0.34377	3.18473	0.0504795	0.499285	ENSG00000157617	21	41885112	41953890	C2CD2	25966	C2 calcium-dependent domain containing 2 [Source:HGNC Symbol;Acc:HGNC:1266]	protein_coding
ENSG00000170871	0.358636	6.9317	0.0504993	0.499285	ENSG00000170871	4	6781375	6884170	KIAA0232	9778	KIAA0232 [Source:HGNC Symbol;Acc:HGNC:28992]	protein_coding
ENSG00000164104	0.448908	4.65533	0.050569	0.499617	ENSG00000164104	4	173331695	173335125	HMGB2	3148	high mobility group box 2 [Source:HGNC Symbol;Acc:HGNC:5000]	protein_coding
ENSG00000182272	1.2892	0.352035	0.0507064	0.500617	ENSG00000182272	11	369796	382116	B4GALNT4	338707	beta-1,4-N-acetyl-galactosaminyl transferase 4 [Source:HGNC Symbol;Acc:HGNC:26315]	protein_coding
ENSG00000184005	0.498976	2.09266	0.0507505	0.500695	ENSG00000184005	1	76074719	76634601	ST6GALNAC3	256435	ST6 (alpha-N-acetyl-neuraminyl-2,3-beta-galactosyl-1,3)-N-acetylgalactosaminide alpha-2,6-sialyltransferase 3 [Source:HGNC Symbol;Acc:HGNC:19343]	protein_coding
ENSG00000007350	1.00842	2.19123	0.0509013	0.501824	ENSG00000007350	X	154295671	154330350	TKTL1	8277	transketolase-like 1 [Source:HGNC Symbol;Acc:HGNC:11835]	protein_coding
ENSG00000203618	0.511052	4.20677	0.0509752	0.502195	ENSG00000203618	22	19722945	19724771	GP1BB	2812	glycoprotein Ib (platelet), beta polypeptide [Source:HGNC Symbol;Acc:HGNC:4440]	protein_coding
ENSG00000163904	0.302524	4.73728	0.051029	0.502367	ENSG00000163904	3	185582496	185633551	SENP2	59343	SUMO1/sentrin/SMT3 specific peptidase 2 [Source:HGNC Symbol;Acc:HGNC:23116]	protein_coding
ENSG00000058091	0.468336	4.58612	0.0510719	0.502431	ENSG00000058091	7	90466424	91210590	CDK14	5218	cyclin-dependent kinase 14 [Source:HGNC Symbol;Acc:HGNC:8883]	protein_coding
ENSG00000278463	0.68822	0.476957	0.0511341	0.502685	ENSG00000278463	6	26033176	26033568	HIST1H2AB	8335	histone cluster 1, H2ab [Source:HGNC Symbol;Acc:HGNC:4734]	protein_coding
ENSG00000196159	0.784414	1.89325	0.0512012	0.502957	ENSG00000196159	4	125316399	125492932	FAT4	79633	FAT atypical cadherin 4 [Source:HGNC Symbol;Acc:HGNC:23109]	protein_coding
ENSG00000003096	-0.747915	-0.537625	0.0512751	0.502957	ENSG00000003096	X	117897813	118117340	KLHL13	90293	kelch-like family member 13 [Source:HGNC Symbol;Acc:HGNC:22931]	protein_coding
ENSG00000125498	0.716223	1.61295	0.0513112	0.502957	ENSG00000125498	19	54769811	54784322	KIR2DL1	3802	killer cell immunoglobulin-like receptor, two domains, long cytoplasmic tail, 1 [Source:HGNC Symbol;Acc:HGNC:6329]	protein_coding
ENSG00000256950	0.351494	3.99608	0.0513894	0.502957	ENSG00000256950	12	121888809	121921470	RP11-87C12.2	NA	26S proteasome non-ATPase regulatory subunit 9; Uncharacterized protein [Source:UniProtKB/TrEMBL;Acc:F5H7X1]	protein_coding
ENSG00000170458	0.43247	7.34829	0.0514007	0.502957	ENSG00000170458	5	140631728	140633701	CD14	929	CD14 molecule [Source:HGNC Symbol;Acc:HGNC:1628]	protein_coding
ENSG00000250486	-0.797544	-1.42206	0.051464	0.502957	ENSG00000250486	4	164956948	164959122	FAM218A	152756	family with sequence similarity 218, member A [Source:HGNC Symbol;Acc:HGNC:26466]	protein_coding
ENSG00000135124	-0.298275	4.15066	0.0515153	0.502957	ENSG00000135124	12	121209857	121234106	P2RX4	5025	purinergic receptor P2X, ligand gated ion channel, 4 [Source:HGNC Symbol;Acc:HGNC:8535]	protein_coding
ENSG00000123505	0.323747	6.8356	0.0515424	0.502957	ENSG00000123505	6	110814621	110895713	AMD1	262	adenosylmethionine decarboxylase 1 [Source:HGNC Symbol;Acc:HGNC:457]	protein_coding
ENSG00000153093	1.14867	0.11115	0.0515492	0.502957	ENSG00000153093	2	110732573	111118222	ACOXL	55289	acyl-CoA oxidase-like [Source:HGNC Symbol;Acc:HGNC:25621]	protein_coding
ENSG00000136869	0.459477	8.07498	0.0515544	0.502957	ENSG00000136869	9	117704332	117716871	TLR4	7099	toll-like receptor 4 [Source:HGNC Symbol;Acc:HGNC:11850]	protein_coding
ENSG00000073737	0.461932	3.96578	0.051562	0.502957	ENSG00000073737	2	169064789	169096167	DHRS9	10170	dehydrogenase/reductase (SDR family) member 9 [Source:HGNC Symbol;Acc:HGNC:16888]	protein_coding
ENSG00000130147	-0.605656	1.23396	0.0516088	0.503029	ENSG00000130147	2	234951973	235055714	SH3BP4	23677	SH3-domain binding protein 4 [Source:HGNC Symbol;Acc:HGNC:10826]	protein_coding
ENSG00000213445	0.341243	7.19066	0.0516421	0.503029	ENSG00000213445	11	65585395	65650930	SIPA1	6494	signal-induced proliferation-associated 1 [Source:HGNC Symbol;Acc:HGNC:10885]	protein_coding
ENSG00000128512	0.628772	5.08177	0.0517382	0.50361	ENSG00000128512	7	111726110	112206411	DOCK4	9732	dedicator of cytokinesis 4 [Source:HGNC Symbol;Acc:HGNC:19192]	protein_coding
ENSG00000146425	0.356879	5.14699	0.0518016	0.503754	ENSG00000146425	6	158636474	158644739	DYNLT1	6993	dynein, light chain, Tctex-type 1 [Source:HGNC Symbol;Acc:HGNC:11697]	protein_coding
ENSG00000268643	0.397814	3.62271	0.0519129	0.503754	ENSG00000268643	19	42234583	42255132	AC006486.9	NA	Uncharacterized protein [Source:UniProtKB/TrEMBL;Acc:M0QYV0]	protein_coding
ENSG00000101307	0.510999	7.01908	0.0519286	0.503754	ENSG00000101307	20	1563521	1620061	SIRPB1	10326	signal-regulatory protein beta 1 [Source:HGNC Symbol;Acc:HGNC:15928]	protein_coding
ENSG00000183019	0.699724	3.30839	0.051944	0.503754	ENSG00000183019	19	7676628	7679826	MCEMP1	199675	mast cell-expressed membrane protein 1 [Source:HGNC Symbol;Acc:HGNC:27291]	protein_coding
ENSG00000174946	0.523596	3.31495	0.0519653	0.503754	ENSG00000174946	3	151197832	151203201	GPR171	29909	G protein-coupled receptor 171 [Source:HGNC Symbol;Acc:HGNC:30057]	protein_coding
ENSG00000124721	-0.731778	-0.575536	0.0519718	0.503754	ENSG00000124721	6	38715341	39030529	DNAH8	1769	dynein, axonemal, heavy chain 8 [Source:HGNC Symbol;Acc:HGNC:2952]	protein_coding
ENSG00000115520	0.337436	4.37981	0.0520822	0.503851	ENSG00000115520	2	197453423	197475308	COQ10B	80219	coenzyme Q10B [Source:HGNC Symbol;Acc:HGNC:25819]	protein_coding
ENSG00000163520	-0.744342	0.787126	0.0521011	0.503851	ENSG00000163520	3	13549131	13638422	FBLN2	2199	fibulin 2 [Source:HGNC Symbol;Acc:HGNC:3601]	protein_coding
ENSG00000077514	0.295061	4.43983	0.0521266	0.503851	ENSG00000077514	11	74493851	74669117	POLD3	10714	polymerase (DNA-directed), delta 3, accessory subunit [Source:HGNC Symbol;Acc:HGNC:20932]	protein_coding
ENSG00000205571	0.561693	0.457702	0.0521465	0.503851	ENSG00000205571	5	70049612	70078522	SMN2	6606	survival of motor neuron 2, centromeric [Source:HGNC Symbol;Acc:HGNC:11118]	protein_coding
ENSG00000186834	0.301624	4.85752	0.0521891	0.503851	ENSG00000186834	17	45148502	45152101	HEXIM1	10614	hexamethylene bis-acetamide inducible 1 [Source:HGNC Symbol;Acc:HGNC:24953]	protein_coding
ENSG00000183087	-0.558002	1.44558	0.0522331	0.503851	ENSG00000183087	13	113820549	113864067	GAS6	2621	growth arrest-specific 6 [Source:HGNC Symbol;Acc:HGNC:4168]	protein_coding
ENSG00000127947	0.408699	6.07311	0.0522369	0.503851	ENSG00000127947	7	77537275	77640071	PTPN12	5782	protein tyrosine phosphatase, non-receptor type 12 [Source:HGNC Symbol;Acc:HGNC:9645]	protein_coding
ENSG00000110315	0.389581	5.89016	0.0523641	0.504726	ENSG00000110315	11	10511678	10541230	RNF141	50862	ring finger protein 141 [Source:HGNC Symbol;Acc:HGNC:21159]	protein_coding
ENSG00000130159	0.399921	4.36884	0.0524116	0.504832	ENSG00000130159	19	11505916	11529174	ECSIT	51295	ECSIT signalling integrator [Source:HGNC Symbol;Acc:HGNC:29548]	protein_coding
ENSG00000044574	0.293119	6.08743	0.052461	0.504955	ENSG00000044574	9	125234853	125241330	HSPA5	3309	heat shock 70kDa protein 5 (glucose-regulated protein, 78kDa) [Source:HGNC Symbol;Acc:HGNC:5238]	protein_coding
ENSG00000158517	0.416294	7.14542	0.0526066	0.506004	ENSG00000158517	7	74773962	74789315	NCF1	653361	neutrophil cytosolic factor 1 [Source:HGNC Symbol;Acc:HGNC:7660]	protein_coding
ENSG00000099954	-0.842029	-0.559209	0.0526951	0.506239	ENSG00000099954	22	17359949	17558149	CECR2	27443	cat eye syndrome chromosome region, candidate 2 [Source:HGNC Symbol;Acc:HGNC:1840]	protein_coding
ENSG00000072571	0.898948	-1.25082	0.0527043	0.506239	ENSG00000072571	5	163460203	163491945	HMMR	3161	hyaluronan-mediated motility receptor (RHAMM) [Source:HGNC Symbol;Acc:HGNC:5012]	protein_coding
ENSG00000155749	0.537347	4.20592	0.0527583	0.506407	ENSG00000155749	2	201288271	201357398	ALS2CR12	130540	amyotrophic lateral sclerosis 2 (juvenile) chromosome region, candidate 12 [Source:HGNC Symbol;Acc:HGNC:14439]	protein_coding
ENSG00000104970	0.730638	0.711914	0.0528177	0.506625	ENSG00000104970	19	54532692	54545771	KIR3DX1	NA	killer cell immunoglobulin-like receptor, three domains, X1 [Source:HGNC Symbol;Acc:HGNC:25043]	protein_coding
ENSG00000150977	0.345965	5.88382	0.0528914	0.506805	ENSG00000150977	12	123410683	123436717	RILPL2	196383	Rab interacting lysosomal protein-like 2 [Source:HGNC Symbol;Acc:HGNC:28787]	protein_coding
ENSG00000148926	0.600394	4.24562	0.0529099	0.506805	ENSG00000148926	11	10304680	10307397	ADM	133	adrenomedullin [Source:HGNC Symbol;Acc:HGNC:259]	protein_coding
ENSG00000173559	0.417427	8.66741	0.0530492	0.507788	ENSG00000173559	2	191678068	191696659	NABP1	64859	nucleic acid binding protein 1 [Source:HGNC Symbol;Acc:HGNC:26232]	protein_coding
ENSG00000173281	0.455264	6.88393	0.0531244	0.508156	ENSG00000173281	8	9136255	9151574	PPP1R3B	79660	protein phosphatase 1, regulatory subunit 3B [Source:HGNC Symbol;Acc:HGNC:14942]	protein_coding
ENSG00000090376	0.501445	7.47581	0.0532154	0.508528	ENSG00000090376	12	66188879	66254622	IRAK3	11213	interleukin-1 receptor-associated kinase 3 [Source:HGNC Symbol;Acc:HGNC:17020]	protein_coding
ENSG00000152465	-0.36838	3.81954	0.0532369	0.508528	ENSG00000152465	10	15102584	15168693	NMT2	9397	N-myristoyltransferase 2 [Source:HGNC Symbol;Acc:HGNC:7858]	protein_coding
ENSG00000177324	0.596937	3.02447	0.0533624	0.509375	ENSG00000177324	X	18162931	18220883	BEND2	139105	BEN domain containing 2 [Source:HGNC Symbol;Acc:HGNC:28509]	protein_coding
ENSG00000171611	0.550958	2.58764	0.0534847	0.509885	ENSG00000171611	6	42915989	42925835	PTCRA	171558	pre T-cell antigen receptor alpha [Source:HGNC Symbol;Acc:HGNC:21290]	protein_coding
ENSG00000160746	0.339449	3.93265	0.0534896	0.509885	ENSG00000160746	3	43354859	43691594	ANO10	55129	anoctamin 10 [Source:HGNC Symbol;Acc:HGNC:25519]	protein_coding
ENSG00000204410	-0.377049	2.74877	0.0535863	0.510454	ENSG00000204410	6	31739948	31762834	MSH5	4439	mutS homolog 5 [Source:HGNC Symbol;Acc:HGNC:7328]	protein_coding
ENSG00000163625	0.488635	8.10248	0.0536969	0.510632	ENSG00000163625	4	84669610	84966391	WDFY3	23001	WD repeat and FYVE domain containing 3 [Source:HGNC Symbol;Acc:HGNC:20751]	protein_coding
ENSG00000248405	0.425709	4.10659	0.0537438	0.510632	ENSG00000248405	22	44702233	44862784	PRR5-ARHGAP8	553158	PRR5-ARHGAP8 readthrough [Source:HGNC Symbol;Acc:HGNC:34512]	protein_coding
ENSG00000183160	-1.08498	-0.191072	0.0538055	0.510632	ENSG00000183160	12	108589846	108598320	TMEM119	338773	transmembrane protein 119 [Source:HGNC Symbol;Acc:HGNC:27884]	protein_coding
ENSG00000047346	0.298764	6.03706	0.0538058	0.510632	ENSG00000047346	15	52581317	52709817	FAM214A	56204	family with sequence similarity 214, member A [Source:HGNC Symbol;Acc:HGNC:25609]	protein_coding
ENSG00000186470	0.360069	7.21261	0.0538079	0.510632	ENSG00000186470	6	26365159	26378320	BTN3A2	11118	butyrophilin, subfamily 3, member A2 [Source:HGNC Symbol;Acc:HGNC:1139]	protein_coding
ENSG00000079277	0.394221	6.48357	0.0538266	0.510632	ENSG00000079277	1	46557408	46616843	MKNK1	8569	MAP kinase interacting serine/threonine kinase 1 [Source:HGNC Symbol;Acc:HGNC:7110]	protein_coding
ENSG00000169744	-1.29472	0.583615	0.0540151	0.512069	ENSG00000169744	4	16501541	16898809	LDB2	9079	LIM domain binding 2 [Source:HGNC Symbol;Acc:HGNC:6533]	protein_coding
ENSG00000071205	-0.336039	3.41698	0.054152	0.513008	ENSG00000071205	4	147732063	148072780	ARHGAP10	79658	Rho GTPase activating protein 10 [Source:HGNC Symbol;Acc:HGNC:26099]	protein_coding
ENSG00000186891	0.660392	0.902675	0.0542013	0.513008	ENSG00000186891	1	1203508	1206691	TNFRSF18	8784	tumor necrosis factor receptor superfamily, member 18 [Source:HGNC Symbol;Acc:HGNC:11914]	protein_coding
ENSG00000259399	0.349329	5.41833	0.0542306	0.513008	ENSG00000259399	20	36574553	36612384	TGIF2-C20orf24	100527943	TGIF2-C20orf24 readthrough [Source:HGNC Symbol;Acc:HGNC:44664]	protein_coding
ENSG00000118520	0.822867	2.29342	0.0542626	0.513008	ENSG00000118520	6	131573144	131584332	ARG1	383	arginase 1 [Source:HGNC Symbol;Acc:HGNC:663]	protein_coding
ENSG00000145901	0.417085	7.7619	0.0543737	0.513707	ENSG00000145901	5	151029945	151093577	TNIP1	10318	TNFAIP3 interacting protein 1 [Source:HGNC Symbol;Acc:HGNC:16903]	protein_coding
ENSG00000159348	0.303626	4.57355	0.0545778	0.515283	ENSG00000159348	1	202961869	202967280	CYB5R1	51706	cytochrome b5 reductase 1 [Source:HGNC Symbol;Acc:HGNC:13397]	protein_coding
ENSG00000010404	0.326499	8.18071	0.0547859	0.5167	ENSG00000010404	X	149476990	149521096	IDS	3423	iduronate 2-sulfatase [Source:HGNC Symbol;Acc:HGNC:5389]	protein_coding
ENSG00000145741	0.380545	6.85827	0.0548026	0.5167	ENSG00000145741	5	73498408	73505635	BTF3	689	basic transcription factor 3 [Source:HGNC Symbol;Acc:HGNC:1125]	protein_coding
ENSG00000148730	0.297768	7.3303	0.0548787	0.516767	ENSG00000148730	10	70404379	70428618	EIF4EBP2	1979	eukaryotic translation initiation factor 4E binding protein 2 [Source:HGNC Symbol;Acc:HGNC:3289]	protein_coding
ENSG00000156970	0.624973	0.343911	0.0548845	0.516767	ENSG00000156970	15	40161023	40221136	BUB1B	701	BUB1 mitotic checkpoint serine/threonine kinase B [Source:HGNC Symbol;Acc:HGNC:1149]	protein_coding
ENSG00000137834	-0.687492	-0.896544	0.0550466	0.51794	ENSG00000137834	15	66702228	66782848	SMAD6	4091	SMAD family member 6 [Source:HGNC Symbol;Acc:HGNC:6772]	protein_coding
ENSG00000168477	0.488494	2.00701	0.0551644	0.518696	ENSG00000168477	6	32041154	32115334	TNXB	7148	tenascin XB [Source:HGNC Symbol;Acc:HGNC:11976]	protein_coding
ENSG00000176945	-0.838375	1.68444	0.0552893	0.519415	ENSG00000176945	3	195720882	195741123	MUC20	200958	mucin 20, cell surface associated [Source:HGNC Symbol;Acc:HGNC:23282]	protein_coding
ENSG00000152213	0.386967	5.45561	0.0553161	0.519415	ENSG00000152213	13	49628299	49633872	ARL11	115761	ADP-ribosylation factor-like 11 [Source:HGNC Symbol;Acc:HGNC:24046]	protein_coding
ENSG00000129595	0.751066	2.45999	0.0553855	0.519549	ENSG00000129595	5	112142441	112419316	EPB41L4A	64097	erythrocyte membrane protein band 4.1 like 4A [Source:HGNC Symbol;Acc:HGNC:13278]	protein_coding
ENSG00000125775	0.631012	0.302988	0.0554056	0.519549	ENSG00000125775	20	1309909	1329239	SDCBP2	27111	syndecan binding protein (syntenin) 2 [Source:HGNC Symbol;Acc:HGNC:15756]	protein_coding
ENSG00000131759	0.375997	6.91634	0.0555588	0.520633	ENSG00000131759	17	40309192	40357643	RARA	5914	retinoic acid receptor, alpha [Source:HGNC Symbol;Acc:HGNC:9864]	protein_coding
ENSG00000104312	0.333194	3.79742	0.0556847	0.52128	ENSG00000104312	8	89757747	89791063	RIPK2	8767	receptor-interacting serine-threonine kinase 2 [Source:HGNC Symbol;Acc:HGNC:10020]	protein_coding
ENSG00000154856	-0.791877	-0.056106	0.0557487	0.52128	ENSG00000154856	18	10454628	10489948	APCDD1	147495	adenomatosis polyposis coli down-regulated 1 [Source:HGNC Symbol;Acc:HGNC:15718]	protein_coding
ENSG00000118496	0.343645	4.60599	0.0557537	0.52128	ENSG00000118496	6	145793502	145814753	FBXO30	84085	F-box protein 30 [Source:HGNC Symbol;Acc:HGNC:15600]	protein_coding
ENSG00000151470	0.425959	3.75075	0.0557997	0.52128	ENSG00000151470	4	129093317	129116640	C4orf33	132321	chromosome 4 open reading frame 33 [Source:HGNC Symbol;Acc:HGNC:27025]	protein_coding
ENSG00000174574	0.309147	5.69478	0.0558164	0.52128	ENSG00000174574	1	38991223	39006059	AKIRIN1	79647	akirin 1 [Source:HGNC Symbol;Acc:HGNC:25744]	protein_coding
ENSG00000111300	-0.282803	4.53399	0.0559138	0.521797	ENSG00000111300	12	112026689	112109022	NAA25	80018	N(alpha)-acetyltransferase 25, NatB auxiliary subunit [Source:HGNC Symbol;Acc:HGNC:25783]	protein_coding
ENSG00000250641	0.660892	2.0675	0.0559472	0.521797	ENSG00000250641	6	31706904	31717918	XXbac-BPG32J3.19	NA		protein_coding
ENSG00000173517	0.277962	4.926	0.0560273	0.521918	ENSG00000173517	15	77100656	77420144	PEAK1	79834	pseudopodium-enriched atypical kinase 1 [Source:HGNC Symbol;Acc:HGNC:29431]	protein_coding
ENSG00000172530	0.364666	6.09959	0.0560357	0.521918	ENSG00000172530	16	87949244	88118422	BANP	54971	BTG3 associated nuclear protein [Source:HGNC Symbol;Acc:HGNC:13450]	protein_coding
ENSG00000100767	-0.751185	0.645628	0.056105	0.522057	ENSG00000100767	14	73237497	73274640	PAPLN	89932	papilin, proteoglycan-like sulfated glycoprotein [Source:HGNC Symbol;Acc:HGNC:19262]	protein_coding
ENSG00000164733	0.408784	8.41697	0.0561262	0.522057	ENSG00000164733	8	11842524	11869448	CTSB	1508	cathepsin B [Source:HGNC Symbol;Acc:HGNC:2527]	protein_coding
ENSG00000163811	-0.341792	4.51172	0.0561751	0.522161	ENSG00000163811	2	28894643	28948222	WDR43	23160	WD repeat domain 43 [Source:HGNC Symbol;Acc:HGNC:28945]	protein_coding
ENSG00000143199	0.591206	-0.0681435	0.0563108	0.522367	ENSG00000143199	1	167809388	167914215	ADCY10	55811	adenylate cyclase 10 (soluble) [Source:HGNC Symbol;Acc:HGNC:21285]	protein_coding
ENSG00000133808	0.453293	3.9712	0.0563185	0.522367	ENSG00000133808	11	12276080	12359144	MICALCL	84953	MICAL C-terminal like [Source:HGNC Symbol;Acc:HGNC:25933]	protein_coding
ENSG00000065457	0.290825	5.22133	0.0563359	0.522367	ENSG00000065457	16	75596981	75623300	ADAT1	23536	adenosine deaminase, tRNA-specific 1 [Source:HGNC Symbol;Acc:HGNC:228]	protein_coding
ENSG00000164292	0.364605	3.37571	0.0563485	0.522367	ENSG00000164292	5	95713522	95824383	RHOBTB3	22836	Rho-related BTB domain containing 3 [Source:HGNC Symbol;Acc:HGNC:18757]	protein_coding
ENSG00000119121	-0.362138	5.02967	0.0564963	0.522956	ENSG00000119121	9	74722495	74888094	TRPM6	140803	transient receptor potential cation channel, subfamily M, member 6 [Source:HGNC Symbol;Acc:HGNC:17995]	protein_coding
ENSG00000223865	-0.379698	7.05757	0.0565178	0.522956	ENSG00000223865	6	33075926	33087201	HLA-DPB1	3115	major histocompatibility complex, class II, DP beta 1 [Source:HGNC Symbol;Acc:HGNC:4940]	protein_coding
ENSG00000105723	0.353385	4.90415	0.0565255	0.522956	ENSG00000105723	19	42230186	42242625	GSK3A	2931	glycogen synthase kinase 3 alpha [Source:HGNC Symbol;Acc:HGNC:4616]	protein_coding
ENSG00000109854	0.363387	4.40679	0.0567076	0.523487	ENSG00000109854	11	20363685	20383783	HTATIP2	10553	HIV-1 Tat interactive protein 2, 30kDa [Source:HGNC Symbol;Acc:HGNC:16637]	protein_coding
ENSG00000168394	0.299257	7.45523	0.0567241	0.523487	ENSG00000168394	6	32845209	32853978	TAP1	6890	transporter 1, ATP-binding cassette, sub-family B (MDR/TAP) [Source:HGNC Symbol;Acc:HGNC:43]	protein_coding
ENSG00000136999	0.55641	3.16905	0.0567442	0.523487	ENSG00000136999	8	119416306	119424353	NOV	4856	nephroblastoma overexpressed [Source:HGNC Symbol;Acc:HGNC:7885]	protein_coding
ENSG00000186522	-0.535652	0.937112	0.0567452	0.523487	ENSG00000186522	2	109542982	109614206	SEPT10	151011	septin 10 [Source:HGNC Symbol;Acc:HGNC:14349]	protein_coding
ENSG00000265491	0.286572	5.36858	0.0568122	0.523487	ENSG00000265491	1	145738868	145824077	RNF115	27246	ring finger protein 115 [Source:HGNC Symbol;Acc:HGNC:18154]	protein_coding
ENSG00000143751	0.291841	5.01833	0.0569069	0.523487	ENSG00000143751	1	225982702	225999331	SDE2	163859	SDE2 telomere maintenance homolog (S. pombe) [Source:HGNC Symbol;Acc:HGNC:26643]	protein_coding
ENSG00000105499	-0.978426	0.49686	0.0570388	0.523487	ENSG00000105499	19	48047843	48110817	PLA2G4C	8605	phospholipase A2, group IVC (cytosolic, calcium-independent) [Source:HGNC Symbol;Acc:HGNC:9037]	protein_coding
ENSG00000153048	0.285666	4.87188	0.057066	0.523487	ENSG00000153048	16	8852942	8869012	CARHSP1	23589	calcium regulated heat stable protein 1, 24kDa [Source:HGNC Symbol;Acc:HGNC:17150]	protein_coding
ENSG00000100376	0.473007	4.65915	0.0570704	0.523487	ENSG00000100376	22	45308968	45341955	FAM118A	55007	family with sequence similarity 118, member A [Source:HGNC Symbol;Acc:HGNC:1313]	protein_coding
ENSG00000136717	-0.328155	5.78311	0.0570818	0.523487	ENSG00000136717	2	127048027	127107355	BIN1	274	bridging integrator 1 [Source:HGNC Symbol;Acc:HGNC:1052]	protein_coding
ENSG00000124214	0.327512	5.95525	0.0570914	0.523487	ENSG00000124214	20	49113339	49188367	STAU1	6780	staufen double-stranded RNA binding protein 1 [Source:HGNC Symbol;Acc:HGNC:11370]	protein_coding
ENSG00000100823	-0.301822	4.65163	0.0570958	0.523487	ENSG00000100823	14	20455191	20457772	APEX1	328	APEX nuclease (multifunctional DNA repair enzyme) 1 [Source:HGNC Symbol;Acc:HGNC:587]	protein_coding
ENSG00000167680	0.788926	-1.13968	0.0571778	0.523487	ENSG00000167680	19	4542593	4559808	SEMA6B	10501	sema domain, transmembrane domain (TM), and cytoplasmic domain, (semaphorin) 6B [Source:HGNC Symbol;Acc:HGNC:10739]	protein_coding
ENSG00000138079	0.703216	-1.45612	0.057204	0.523487	ENSG00000138079	2	44275458	44321494	SLC3A1	6519	solute carrier family 3 (amino acid transporter heavy chain), member 1 [Source:HGNC Symbol;Acc:HGNC:11025]	protein_coding
ENSG00000196357	-0.506698	1.14751	0.0572259	0.523487	ENSG00000196357	19	36182060	36246257	ZNF565	147929	zinc finger protein 565 [Source:HGNC Symbol;Acc:HGNC:26726]	protein_coding
ENSG00000111790	0.314876	5.4038	0.0572377	0.523487	ENSG00000111790	12	26938383	26966650	FGFR1OP2	26127	FGFR1 oncogene partner 2 [Source:HGNC Symbol;Acc:HGNC:23098]	protein_coding
ENSG00000198900	0.30798	5.57459	0.0572453	0.523487	ENSG00000198900	20	41028818	41124487	TOP1	7150	topoisomerase (DNA) I [Source:HGNC Symbol;Acc:HGNC:11986]	protein_coding
ENSG00000132481	-0.554627	0.563578	0.0572647	0.523487	ENSG00000132481	17	75874161	75878575	TRIM47	91107	tripartite motif containing 47 [Source:HGNC Symbol;Acc:HGNC:19020]	protein_coding
ENSG00000167508	0.320238	3.64195	0.0573538	0.523695	ENSG00000167508	16	88651935	88663161	MVD	4597	mevalonate (diphospho) decarboxylase [Source:HGNC Symbol;Acc:HGNC:7529]	protein_coding
ENSG00000196323	0.290404	6.49873	0.0573632	0.523695	ENSG00000196323	11	130226677	130314686	ZBTB44	29068	zinc finger and BTB domain containing 44 [Source:HGNC Symbol;Acc:HGNC:25001]	protein_coding
ENSG00000150347	0.316964	5.4968	0.0574054	0.523735	ENSG00000150347	10	61901300	62096944	ARID5B	84159	AT rich interactive domain 5B (MRF1-like) [Source:HGNC Symbol;Acc:HGNC:17362]	protein_coding
ENSG00000213626	0.359423	7.21105	0.0576315	0.52545	ENSG00000213626	2	30231531	30323730	LBH	81606	limb bud and heart development [Source:HGNC Symbol;Acc:HGNC:29532]	protein_coding
ENSG00000133318	0.395836	7.23475	0.0576918	0.525654	ENSG00000133318	11	63681446	63759891	RTN3	10313	reticulon 3 [Source:HGNC Symbol;Acc:HGNC:10469]	protein_coding
ENSG00000163806	0.367404	5.16881	0.0577308	0.525662	ENSG00000163806	2	28782517	28850611	SPDYA	245711	speedy/RINGO cell cycle regulator family member A [Source:HGNC Symbol;Acc:HGNC:30613]	protein_coding
ENSG00000104883	0.793957	-1.39147	0.0578935	0.526709	ENSG00000104883	19	7476875	7497449	PEX11G	92960	peroxisomal biogenesis factor 11 gamma [Source:HGNC Symbol;Acc:HGNC:20208]	protein_coding
ENSG00000172164	-0.260261	5.0132	0.057922	0.526709	ENSG00000172164	8	120535745	120813273	SNTB1	6641	syntrophin, beta 1 (dystrophin-associated protein A1, 59kDa, basic component 1) [Source:HGNC Symbol;Acc:HGNC:11168]	protein_coding
ENSG00000261371	0.340179	8.87252	0.0580842	0.5277	ENSG00000261371	17	64319415	64413776	PECAM1	5175	platelet/endothelial cell adhesion molecule 1 [Source:HGNC Symbol;Acc:HGNC:8823]	protein_coding
ENSG00000107281	-0.554251	1.91665	0.0581073	0.5277	ENSG00000107281	9	137039470	137046203	NPDC1	56654	neural proliferation, differentiation and control, 1 [Source:HGNC Symbol;Acc:HGNC:7899]	protein_coding
ENSG00000176095	0.315134	6.37948	0.0581601	0.527833	ENSG00000176095	3	49724294	49786542	IP6K1	9807	inositol hexakisphosphate kinase 1 [Source:HGNC Symbol;Acc:HGNC:18360]	protein_coding
ENSG00000175182	0.347012	4.09001	0.0583459	0.528978	ENSG00000175182	3	184335926	184346275	FAM131A	131408	family with sequence similarity 131, member A [Source:HGNC Symbol;Acc:HGNC:28308]	protein_coding
ENSG00000114026	-0.26717	4.699	0.0583629	0.528978	ENSG00000114026	3	9749944	9788219	OGG1	4968	8-oxoguanine DNA glycosylase [Source:HGNC Symbol;Acc:HGNC:8125]	protein_coding
ENSG00000183785	0.436719	2.77535	0.0584165	0.529118	ENSG00000183785	22	18110331	18146554	TUBA8	51807	tubulin, alpha 8 [Source:HGNC Symbol;Acc:HGNC:12410]	protein_coding
ENSG00000267477	0.577973	0.281721	0.0586096	0.530518	ENSG00000267477	19	11466240	11505698	CTC-398G3.6	NA	Uncharacterized protein [Source:UniProtKB/TrEMBL;Acc:K7EM74]	protein_coding
ENSG00000214652	1.02434	-0.34812	0.0586559	0.53059	ENSG00000214652	7	64045443	64078549	ZNF727	442319	zinc finger protein 727 [Source:HGNC Symbol;Acc:HGNC:22785]	protein_coding
ENSG00000109118	0.34776	6.58629	0.0587794	0.53136	ENSG00000109118	17	28905250	28951771	PHF12	57649	PHD finger protein 12 [Source:HGNC Symbol;Acc:HGNC:20816]	protein_coding
ENSG00000138764	0.331353	5.6791	0.0588589	0.531731	ENSG00000138764	4	77157151	77433388	CCNG2	901	cyclin G2 [Source:HGNC Symbol;Acc:HGNC:1593]	protein_coding
ENSG00000134369	-0.525332	2.74265	0.0589991	0.532649	ENSG00000134369	1	201622885	201826969	NAV1	89796	neuron navigator 1 [Source:HGNC Symbol;Acc:HGNC:15989]	protein_coding
ENSG00000187164	-0.40165	4.1236	0.0590943	0.532714	ENSG00000187164	10	116881482	117126586	SHTN1	57698	shootin 1 [Source:HGNC Symbol;Acc:HGNC:29319]	protein_coding
ENSG00000159082	0.298783	5.52309	0.0590968	0.532714	ENSG00000159082	21	32628759	32728048	SYNJ1	8867	synaptojanin 1 [Source:HGNC Symbol;Acc:HGNC:11503]	protein_coding
ENSG00000121039	0.455731	1.53435	0.0592008	0.532714	ENSG00000121039	8	73294612	73325281	RDH10	157506	retinol dehydrogenase 10 (all-trans) [Source:HGNC Symbol;Acc:HGNC:19975]	protein_coding
ENSG00000147416	0.362624	8.4264	0.0592422	0.532714	ENSG00000147416	8	20197367	20226819	ATP6V1B2	526	ATPase, H+ transporting, lysosomal 56/58kDa, V1 subunit B2 [Source:HGNC Symbol;Acc:HGNC:854]	protein_coding
ENSG00000100030	0.326017	8.48755	0.0592481	0.532714	ENSG00000100030	22	21754500	21867680	MAPK1	5594	mitogen-activated protein kinase 1 [Source:HGNC Symbol;Acc:HGNC:6871]	protein_coding
ENSG00000101596	0.360511	9.78181	0.0592786	0.532714	ENSG00000101596	18	2655738	2805017	SMCHD1	23347	structural maintenance of chromosomes flexible hinge domain containing 1 [Source:HGNC Symbol;Acc:HGNC:29090]	protein_coding
ENSG00000099282	-0.66075	0.836653	0.0593354	0.532714	ENSG00000099282	10	69451473	69507669	TSPAN15	23555	tetraspanin 15 [Source:HGNC Symbol;Acc:HGNC:23298]	protein_coding
ENSG00000013561	0.388816	5.52721	0.0593798	0.532714	ENSG00000013561	5	141958328	141990291	RNF14	9604	ring finger protein 14 [Source:HGNC Symbol;Acc:HGNC:10058]	protein_coding
ENSG00000099338	-0.422189	2.68509	0.0594411	0.532714	ENSG00000099338	19	38335775	38370943	CATSPERG	57828	catsper channel auxiliary subunit gamma [Source:HGNC Symbol;Acc:HGNC:25243]	protein_coding
ENSG00000110047	0.33308	7.08287	0.059467	0.532714	ENSG00000110047	11	64851642	64888296	EHD1	10938	EH-domain containing 1 [Source:HGNC Symbol;Acc:HGNC:3242]	protein_coding
ENSG00000204248	-0.702975	0.0294897	0.0594777	0.532714	ENSG00000204248	6	33162681	33192499	COL11A2	1302	collagen, type XI, alpha 2 [Source:HGNC Symbol;Acc:HGNC:2187]	protein_coding
ENSG00000114796	0.294104	6.212	0.0594975	0.532714	ENSG00000114796	3	183635568	183684477	KLHL24	54800	kelch-like family member 24 [Source:HGNC Symbol;Acc:HGNC:25947]	protein_coding
ENSG00000183579	-0.615043	0.0257412	0.0595134	0.532714	ENSG00000183579	22	28883592	29057487	ZNRF3	84133	zinc and ring finger 3 [Source:HGNC Symbol;Acc:HGNC:18126]	protein_coding
ENSG00000123728	0.366711	4.86967	0.0595459	0.532714	ENSG00000123728	X	132203024	132219480	RAP2C	57826	RAP2C, member of RAS oncogene family [Source:HGNC Symbol;Acc:HGNC:21165]	protein_coding
ENSG00000251380	-0.668998	1.25979	0.0596398	0.533209	ENSG00000251380	5	135444214	135447348	DCANP1	140947	dendritic cell-associated nuclear protein [Source:HGNC Symbol;Acc:HGNC:24459]	protein_coding
ENSG00000261915	0.369445	5.54758	0.0596892	0.533306	ENSG00000261915	17	7312661	7319174	RP11-542C16.2	NA	Uncharacterized protein [Source:UniProtKB/TrEMBL;Acc:K7ESM1]	protein_coding
ENSG00000281938	0.430549	3.53409	0.0598367	0.533896	ENSG00000281938	5	131807143	131994278	ACSL6	NA	acyl-CoA synthetase long-chain family member 6 [Source:HGNC Symbol;Acc:HGNC:16496]	protein_coding
ENSG00000043514	-0.344375	3.20614	0.0598867	0.533896	ENSG00000043514	1	39841022	39883511	TRIT1	54802	tRNA isopentenyltransferase 1 [Source:HGNC Symbol;Acc:HGNC:20286]	protein_coding
ENSG00000213246	0.35876	5.28287	0.0599083	0.533896	ENSG00000213246	17	58345175	58353093	SUPT4H1	6827	suppressor of Ty 4 homolog 1 (S. cerevisiae) [Source:HGNC Symbol;Acc:HGNC:11467]	protein_coding
ENSG00000184602	0.38346	6.95161	0.0599097	0.533896	ENSG00000184602	16	11668414	11679159	SNN	8303	stannin [Source:HGNC Symbol;Acc:HGNC:11149]	protein_coding
ENSG00000185156	-0.729543	0.686911	0.0599813	0.534189	ENSG00000185156	17	8797162	8799349	MFSD6L	162387	major facilitator superfamily domain containing 6-like [Source:HGNC Symbol;Acc:HGNC:26656]	protein_coding
ENSG00000140379	0.79039	3.39611	0.060085	0.534296	ENSG00000140379	15	79960889	79971446	BCL2A1	597	BCL2-related protein A1 [Source:HGNC Symbol;Acc:HGNC:991]	protein_coding
ENSG00000198911	-0.271746	5.52158	0.0601468	0.534296	ENSG00000198911	22	41833079	41907308	SREBF2	6721	sterol regulatory element binding transcription factor 2 [Source:HGNC Symbol;Acc:HGNC:11290]	protein_coding
ENSG00000213639	0.424007	7.08609	0.0601706	0.534296	ENSG00000213639	2	28751640	28802940	PPP1CB	5500	protein phosphatase 1, catalytic subunit, beta isozyme [Source:HGNC Symbol;Acc:HGNC:9282]	protein_coding
ENSG00000090889	0.64827	0.00618168	0.0602031	0.534296	ENSG00000090889	X	70290090	70420832	KIF4A	24137	kinesin family member 4A [Source:HGNC Symbol;Acc:HGNC:13339]	protein_coding
ENSG00000179583	-0.361923	7.303	0.0602466	0.534296	ENSG00000179583	16	10877198	10932281	CIITA	4261	class II, major histocompatibility complex, transactivator [Source:HGNC Symbol;Acc:HGNC:7067]	protein_coding
ENSG00000120885	0.471171	5.75794	0.0602582	0.534296	ENSG00000120885	8	27596917	27615031	CLU	1191	clusterin [Source:HGNC Symbol;Acc:HGNC:2095]	protein_coding
ENSG00000266074	-0.532158	1.39008	0.0603509	0.534296	ENSG00000266074	17	81395475	81466332	BAHCC1	57597	BAH domain and coiled-coil containing 1 [Source:HGNC Symbol;Acc:HGNC:29279]	protein_coding
ENSG00000153310	0.342834	7.43051	0.0603711	0.534296	ENSG00000153310	8	129839593	130017129	FAM49B	51571	family with sequence similarity 49, member B [Source:HGNC Symbol;Acc:HGNC:25216]	protein_coding
ENSG00000131042	0.532226	7.56479	0.0603868	0.534296	ENSG00000131042	19	54238904	54281184	LILRB2	10288	leukocyte immunoglobulin-like receptor, subfamily B (with TM and ITIM domains), member 2 [Source:HGNC Symbol;Acc:HGNC:6606]	protein_coding
ENSG00000196850	0.299745	5.94276	0.0603961	0.534296	ENSG00000196850	12	110533245	110583320	PPTC7	160760	PTC7 protein phosphatase homolog [Source:HGNC Symbol;Acc:HGNC:30695]	protein_coding
ENSG00000167986	0.327588	7.20521	0.0605133	0.534296	ENSG00000167986	11	61299451	61342596	DDB1	1642	damage-specific DNA binding protein 1, 127kDa [Source:HGNC Symbol;Acc:HGNC:2717]	protein_coding
ENSG00000138640	0.41169	4.51808	0.0605491	0.534296	ENSG00000138640	4	88725955	89111398	FAM13A	10144	family with sequence similarity 13, member A [Source:HGNC Symbol;Acc:HGNC:19367]	protein_coding
ENSG00000122642	0.680956	1.378	0.0606077	0.534296	ENSG00000122642	7	32957404	33006931	FKBP9	11328	FK506 binding protein 9, 63 kDa [Source:HGNC Symbol;Acc:HGNC:3725]	protein_coding
ENSG00000170017	0.394033	3.98863	0.0606424	0.534296	ENSG00000170017	3	105366909	105576900	ALCAM	214	activated leukocyte cell adhesion molecule [Source:HGNC Symbol;Acc:HGNC:400]	protein_coding
ENSG00000011105	0.59759	2.38518	0.0606506	0.534296	ENSG00000011105	12	3077355	3286564	TSPAN9	10867	tetraspanin 9 [Source:HGNC Symbol;Acc:HGNC:21640]	protein_coding
ENSG00000100266	0.420164	7.08638	0.0606584	0.534296	ENSG00000100266	22	42835412	43015145	PACSIN2	11252	protein kinase C and casein kinase substrate in neurons 2 [Source:HGNC Symbol;Acc:HGNC:8571]	protein_coding
ENSG00000178562	-0.373602	5.48839	0.0607179	0.534296	ENSG00000178562	2	203706475	203738912	CD28	940	CD28 molecule [Source:HGNC Symbol;Acc:HGNC:1653]	protein_coding
ENSG00000101940	0.355768	4.98327	0.0607255	0.534296	ENSG00000101940	X	48590042	48608867	WDR13	64743	WD repeat domain 13 [Source:HGNC Symbol;Acc:HGNC:14352]	protein_coding
ENSG00000165030	0.446231	4.80454	0.0607278	0.534296	ENSG00000165030	9	91409045	91423862	NFIL3	4783	nuclear factor, interleukin 3 regulated [Source:HGNC Symbol;Acc:HGNC:7787]	protein_coding
ENSG00000137575	0.407511	8.33373	0.0607966	0.534561	ENSG00000137575	8	58552924	58582860	SDCBP	6386	syndecan binding protein (syntenin) [Source:HGNC Symbol;Acc:HGNC:10662]	protein_coding
ENSG00000133961	0.371824	7.79625	0.0608617	0.534793	ENSG00000133961	14	73275107	73463642	NUMB	8650	numb homolog (Drosophila) [Source:HGNC Symbol;Acc:HGNC:8060]	protein_coding
ENSG00000185896	0.300305	6.07703	0.0612704	0.538043	ENSG00000185896	13	113297241	113323672	LAMP1	3916	lysosomal-associated membrane protein 1 [Source:HGNC Symbol;Acc:HGNC:6499]	protein_coding
ENSG00000183828	-0.454924	1.54318	0.0613426	0.538335	ENSG00000183828	14	105172938	105181323	NUDT14	256281	nudix (nucleoside diphosphate linked moiety X)-type motif 14 [Source:HGNC Symbol;Acc:HGNC:20141]	protein_coding
ENSG00000136021	0.299289	5.95889	0.0614493	0.538559	ENSG00000136021	12	100267140	100341724	SCYL2	55681	SCY1-like, kinase-like 2 [Source:HGNC Symbol;Acc:HGNC:19286]	protein_coding
ENSG00000114626	0.423438	8.11986	0.0614697	0.538559	ENSG00000114626	3	127672935	127680920	ABTB1	80325	ankyrin repeat and BTB (POZ) domain containing 1 [Source:HGNC Symbol;Acc:HGNC:18275]	protein_coding
ENSG00000249437	0.696082	5.07169	0.0615005	0.538559	ENSG00000249437	5	70968483	71025114	NAIP	4671	NLR family, apoptosis inhibitory protein [Source:HGNC Symbol;Acc:HGNC:7634]	protein_coding
ENSG00000134539	0.526096	7.2201	0.0615438	0.538559	ENSG00000134539	12	10226058	10329600	KLRD1	3824	killer cell lectin-like receptor subfamily D, member 1 [Source:HGNC Symbol;Acc:HGNC:6378]	protein_coding
ENSG00000113296	-0.685686	0.119551	0.0616059	0.538559	ENSG00000113296	5	79991311	80083287	THBS4	7060	thrombospondin 4 [Source:HGNC Symbol;Acc:HGNC:11788]	protein_coding
ENSG00000180773	0.33264	4.35978	0.0616228	0.538559	ENSG00000180773	11	93144171	93197964	SLC36A4	120103	solute carrier family 36 (proton/amino acid symporter), member 4 [Source:HGNC Symbol;Acc:HGNC:19660]	protein_coding
ENSG00000089723	-0.625409	-0.643483	0.0616408	0.538559	ENSG00000089723	14	94026329	94048930	OTUB2	78990	OTU deubiquitinase, ubiquitin aldehyde binding 2 [Source:HGNC Symbol;Acc:HGNC:20351]	protein_coding
ENSG00000135049	0.340307	7.06233	0.0617664	0.539043	ENSG00000135049	9	85546539	85742029	AGTPBP1	23287	ATP/GTP binding protein 1 [Source:HGNC Symbol;Acc:HGNC:17258]	protein_coding
ENSG00000087589	0.344449	6.14237	0.0617743	0.539043	ENSG00000087589	20	56412112	56460387	CASS4	57091	Cas scaffolding protein family member 4 [Source:HGNC Symbol;Acc:HGNC:15878]	protein_coding
ENSG00000188559	0.355069	7.4086	0.0618937	0.539052	ENSG00000188559	20	20389552	20712488	RALGAPA2	57186	Ral GTPase activating protein, alpha subunit 2 (catalytic) [Source:HGNC Symbol;Acc:HGNC:16207]	protein_coding
ENSG00000116701	0.399786	9.4281	0.0619053	0.539052	ENSG00000116701	1	183555563	183590876	NCF2	4688	neutrophil cytosolic factor 2 [Source:HGNC Symbol;Acc:HGNC:7661]	protein_coding
ENSG00000175166	0.290084	6.07737	0.061992	0.539052	ENSG00000175166	3	184298709	184309054	PSMD2	5708	proteasome (prosome, macropain) 26S subunit, non-ATPase, 2 [Source:HGNC Symbol;Acc:HGNC:9559]	protein_coding
ENSG00000127831	0.939062	1.82315	0.0620531	0.539052	ENSG00000127831	2	218419092	218453295	VIL1	7429	villin 1 [Source:HGNC Symbol;Acc:HGNC:12690]	protein_coding
ENSG00000012124	-0.536548	4.81572	0.0620554	0.539052	ENSG00000012124	19	35319261	35347355	CD22	933	CD22 molecule [Source:HGNC Symbol;Acc:HGNC:1643]	protein_coding
ENSG00000254521	1.35537	-0.254328	0.0620723	0.539052	ENSG00000254521	19	51491357	51501789	SIGLEC12	89858	sialic acid binding Ig-like lectin 12 (gene/pseudogene) [Source:HGNC Symbol;Acc:HGNC:15482]	protein_coding
ENSG00000154429	0.372464	4.80158	0.0620753	0.539052	ENSG00000154429	1	229321005	229343294	CCSAP	126731	centriole, cilia and spindle-associated protein [Source:HGNC Symbol;Acc:HGNC:29578]	protein_coding
ENSG00000065615	0.358304	6.74479	0.062121	0.539052	ENSG00000065615	6	83859643	83967424	CYB5R4	51167	cytochrome b5 reductase 4 [Source:HGNC Symbol;Acc:HGNC:20147]	protein_coding
ENSG00000163534	-0.650073	5.20893	0.0621263	0.539052	ENSG00000163534	1	157794403	157820105	FCRL1	115350	Fc receptor-like 1 [Source:HGNC Symbol;Acc:HGNC:18509]	protein_coding
ENSG00000101162	0.514783	7.83535	0.0622955	0.540068	ENSG00000101162	20	59019254	59026654	TUBB1	81027	tubulin, beta 1 class VI [Source:HGNC Symbol;Acc:HGNC:16257]	protein_coding
ENSG00000071054	0.360445	7.67755	0.0623224	0.540068	ENSG00000071054	2	101696850	101894689	MAP4K4	9448	mitogen-activated protein kinase kinase kinase kinase 4 [Source:HGNC Symbol;Acc:HGNC:6866]	protein_coding
ENSG00000105501	0.524924	5.90871	0.0623606	0.540068	ENSG00000105501	19	51611503	51645545	SIGLEC5	8778	sialic acid binding Ig-like lectin 5 [Source:HGNC Symbol;Acc:HGNC:10874]	protein_coding
ENSG00000163349	0.326081	7.99092	0.0624166	0.540214	ENSG00000163349	1	113929192	113977869	HIPK1	204851	homeodomain interacting protein kinase 1 [Source:HGNC Symbol;Acc:HGNC:19006]	protein_coding
ENSG00000100027	0.370799	4.22166	0.0624993	0.540592	ENSG00000100027	22	21697544	21735834	YPEL1	29799	yippee-like 1 [Source:HGNC Symbol;Acc:HGNC:12845]	protein_coding
ENSG00000140749	0.406728	7.46991	0.0625737	0.540897	ENSG00000140749	16	21639537	21652660	IGSF6	10261	immunoglobulin superfamily, member 6 [Source:HGNC Symbol;Acc:HGNC:5953]	protein_coding
ENSG00000135250	0.323738	6.67022	0.0626728	0.541414	ENSG00000135250	7	105110704	105399308	SRPK2	6733	SRSF protein kinase 2 [Source:HGNC Symbol;Acc:HGNC:11306]	protein_coding
ENSG00000244482	0.49451	7.44555	0.0627637	0.541861	ENSG00000244482	19	54216868	54242800	LILRA6	11025	leukocyte immunoglobulin-like receptor, subfamily A (with TM domain), member 6 [Source:HGNC Symbol;Acc:HGNC:15495]	protein_coding
ENSG00000102174	-0.751461	0.900324	0.0628834	0.542556	ENSG00000102174	X	22032441	22251310	PHEX	5251	phosphate regulating endopeptidase homolog, X-linked [Source:HGNC Symbol;Acc:HGNC:8918]	protein_coding
ENSG00000145819	0.371704	8.20854	0.0629657	0.542927	ENSG00000145819	5	142770384	143229011	ARHGAP26	23092	Rho GTPase activating protein 26 [Source:HGNC Symbol;Acc:HGNC:17073]	protein_coding
ENSG00000126581	0.285227	6.02956	0.0631318	0.54402	ENSG00000126581	17	42810134	42833350	BECN1	8678	beclin 1, autophagy related [Source:HGNC Symbol;Acc:HGNC:1034]	protein_coding
ENSG00000140950	-0.338604	3.32604	0.0632206	0.544392	ENSG00000140950	16	84476421	84554033	TLDC1	57707	TBC/LysM-associated domain containing 1 [Source:HGNC Symbol;Acc:HGNC:29325]	protein_coding
ENSG00000112294	0.494012	4.5484	0.0632571	0.544392	ENSG00000112294	6	24494852	24537207	ALDH5A1	7915	aldehyde dehydrogenase 5 family, member A1 [Source:HGNC Symbol;Acc:HGNC:408]	protein_coding
ENSG00000173614	0.35739	3.61531	0.0633599	0.544392	ENSG00000173614	1	9943428	9985501	NMNAT1	64802	nicotinamide nucleotide adenylyltransferase 1 [Source:HGNC Symbol;Acc:HGNC:17877]	protein_coding
ENSG00000151079	-0.603383	0.0730714	0.0633784	0.544392	ENSG00000151079	12	4809176	4813412	KCNA6	3742	potassium channel, voltage gated shaker related subfamily A, member 6 [Source:HGNC Symbol;Acc:HGNC:6225]	protein_coding
ENSG00000119682	0.326715	6.92328	0.0634124	0.544392	ENSG00000119682	14	74653437	74713115	AREL1	9870	apoptosis resistant E3 ubiquitin protein ligase 1 [Source:HGNC Symbol;Acc:HGNC:20363]	protein_coding
ENSG00000116685	0.303651	5.60271	0.0634401	0.544392	ENSG00000116685	1	11919591	11926428	KIAA2013	90231	KIAA2013 [Source:HGNC Symbol;Acc:HGNC:28513]	protein_coding
ENSG00000100097	-0.357839	5.54842	0.0634506	0.544392	ENSG00000100097	22	37675608	37679806	LGALS1	3956	lectin, galactoside-binding, soluble, 1 [Source:HGNC Symbol;Acc:HGNC:6561]	protein_coding
ENSG00000079257	0.472345	2.12136	0.0635349	0.544474	ENSG00000079257	3	158645822	158672693	LXN	56925	latexin [Source:HGNC Symbol;Acc:HGNC:13347]	protein_coding
ENSG00000179104	-0.318543	3.5585	0.063539	0.544474	ENSG00000179104	12	82686880	83134870	TMTC2	160335	transmembrane and tetratricopeptide repeat containing 2 [Source:HGNC Symbol;Acc:HGNC:25440]	protein_coding
ENSG00000084731	0.44303	2.9561	0.0636372	0.5446	ENSG00000084731	2	25926596	25982749	KIF3C	3797	kinesin family member 3C [Source:HGNC Symbol;Acc:HGNC:6321]	protein_coding
ENSG00000172425	-0.649447	-1.18163	0.063647	0.5446	ENSG00000172425	11	118527472	118531197	TTC36	143941	tetratricopeptide repeat domain 36 [Source:HGNC Symbol;Acc:HGNC:33708]	protein_coding
ENSG00000136997	-0.370583	4.98397	0.063672	0.5446	ENSG00000136997	8	127735434	127741434	MYC	4609	v-myc avian myelocytomatosis viral oncogene homolog [Source:HGNC Symbol;Acc:HGNC:7553]	protein_coding
ENSG00000188921	0.33245	6.40211	0.0637588	0.545006	ENSG00000188921	9	20999515	21031636	HACD4	401494	3-hydroxyacyl-CoA dehydratase 4 [Source:HGNC Symbol;Acc:HGNC:20920]	protein_coding
ENSG00000213523	0.339319	4.56282	0.0638072	0.545082	ENSG00000213523	5	140537340	140558310	SRA1	10011	steroid receptor RNA activator 1 [Source:HGNC Symbol;Acc:HGNC:11281]	protein_coding
ENSG00000177432	0.644219	-0.522486	0.0638578	0.545177	ENSG00000177432	4	88695915	88698235	NAP1L5	266812	nucleosome assembly protein 1-like 5 [Source:HGNC Symbol;Acc:HGNC:19968]	protein_coding
ENSG00000125430	-0.333619	3.90935	0.0639108	0.545293	ENSG00000125430	17	14301083	14349404	HS3ST3B1	9953	heparan sulfate (glucosamine) 3-O-sulfotransferase 3B1 [Source:HGNC Symbol;Acc:HGNC:5198]	protein_coding
ENSG00000160408	0.298466	5.57146	0.063959	0.545368	ENSG00000160408	9	127885321	127905408	ST6GALNAC6	30815	ST6 (alpha-N-acetyl-neuraminyl-2,3-beta-galactosyl-1,3)-N-acetylgalactosaminide alpha-2,6-sialyltransferase 6 [Source:HGNC Symbol;Acc:HGNC:23364]	protein_coding
ENSG00000140750	-0.267333	5.27875	0.0640783	0.546048	ENSG00000140750	16	24919385	25015666	ARHGAP17	55114	Rho GTPase activating protein 17 [Source:HGNC Symbol;Acc:HGNC:18239]	protein_coding
ENSG00000030419	-0.40083	5.86256	0.0642066	0.546477	ENSG00000030419	2	212999691	213152427	IKZF2	22807	IKAROS family zinc finger 2 (Helios) [Source:HGNC Symbol;Acc:HGNC:13177]	protein_coding
ENSG00000065534	0.496346	4.08836	0.0642404	0.546477	ENSG00000065534	3	123610049	123884331	MYLK	4638	myosin light chain kinase [Source:HGNC Symbol;Acc:HGNC:7590]	protein_coding
ENSG00000174586	-0.69463	-0.387085	0.0642575	0.546477	ENSG00000174586	19	58354357	58362848	ZNF497	162968	zinc finger protein 497 [Source:HGNC Symbol;Acc:HGNC:23714]	protein_coding
ENSG00000171067	-0.356386	3.06412	0.0642868	0.546477	ENSG00000171067	11	68261335	68272001	C11orf24	53838	chromosome 11 open reading frame 24 [Source:HGNC Symbol;Acc:HGNC:1174]	protein_coding
ENSG00000163964	0.302733	4.65897	0.0646858	0.549531	ENSG00000163964	3	196639775	196736007	PIGX	54965	phosphatidylinositol glycan anchor biosynthesis, class X [Source:HGNC Symbol;Acc:HGNC:26046]	protein_coding
ENSG00000126822	0.322413	8.11357	0.0648285	0.54991	ENSG00000126822	14	64704102	64750247	PLEKHG3	26030	pleckstrin homology domain containing, family G (with RhoGef domain) member 3 [Source:HGNC Symbol;Acc:HGNC:20364]	protein_coding
ENSG00000188229	0.280646	5.4867	0.0648392	0.54991	ENSG00000188229	9	137241213	137243707	TUBB4B	10383	tubulin, beta 4B class IVb [Source:HGNC Symbol;Acc:HGNC:20771]	protein_coding
ENSG00000034677	0.29349	6.24348	0.064892	0.54991	ENSG00000034677	8	100257059	100410015	RNF19A	25897	ring finger protein 19A, RBR E3 ubiquitin protein ligase [Source:HGNC Symbol;Acc:HGNC:13432]	protein_coding
ENSG00000154146	0.449867	5.92879	0.0649389	0.54991	ENSG00000154146	11	124739846	124747210	NRGN	4900	neurogranin (protein kinase C substrate, RC3) [Source:HGNC Symbol;Acc:HGNC:8000]	protein_coding
ENSG00000174238	0.313371	6.06897	0.0649412	0.54991	ENSG00000174238	17	1517718	1562816	PITPNA	5306	phosphatidylinositol transfer protein, alpha [Source:HGNC Symbol;Acc:HGNC:9001]	protein_coding
ENSG00000173681	0.305948	4.39982	0.0650086	0.54991	ENSG00000173681	X	19912860	19970298	CXorf23	256643	chromosome X open reading frame 23 [Source:HGNC Symbol;Acc:HGNC:27413]	protein_coding
ENSG00000165626	0.720796	1.37109	0.0650143	0.54991	ENSG00000165626	10	13438484	13528974	BEND7	222389	BEN domain containing 7 [Source:HGNC Symbol;Acc:HGNC:23514]	protein_coding
ENSG00000204257	-0.343354	5.57429	0.0650487	0.54991	ENSG00000204257	6	32948613	32969094	HLA-DMA	3108	major histocompatibility complex, class II, DM alpha [Source:HGNC Symbol;Acc:HGNC:4934]	protein_coding
ENSG00000144642	-0.800164	-0.551489	0.0651286	0.550249	ENSG00000144642	3	29280982	30010391	RBMS3	27303	RNA binding motif, single stranded interacting protein 3 [Source:HGNC Symbol;Acc:HGNC:13427]	protein_coding
ENSG00000139722	0.330666	5.88851	0.0652006	0.550404	ENSG00000139722	12	122865328	122896444	VPS37B	79720	vacuolar protein sorting 37 homolog B (S. cerevisiae) [Source:HGNC Symbol;Acc:HGNC:25754]	protein_coding
ENSG00000121797	0.429442	1.96643	0.0653047	0.550404	ENSG00000121797	3	46407163	46412997	CCRL2	9034	chemokine (C-C motif) receptor-like 2 [Source:HGNC Symbol;Acc:HGNC:1612]	protein_coding
ENSG00000178935	0.324737	4.11623	0.0653368	0.550404	ENSG00000178935	19	57803841	57814913	ZNF552	79818	zinc finger protein 552 [Source:HGNC Symbol;Acc:HGNC:26135]	protein_coding
ENSG00000266338	-0.321859	4.39275	0.065347	0.550404	ENSG00000266338	1	144421386	144461674	NBPF15	284565	neuroblastoma breakpoint family, member 15 [Source:HGNC Symbol;Acc:HGNC:28791]	protein_coding
ENSG00000109220	0.307339	4.4732	0.0653982	0.550404	ENSG00000109220	4	54009789	54064690	CHIC2	26511	cysteine-rich hydrophobic domain 2 [Source:HGNC Symbol;Acc:HGNC:1935]	protein_coding
ENSG00000140854	0.289216	4.20766	0.0654165	0.550404	ENSG00000140854	16	57735730	57757250	KATNB1	10300	katanin p80 (WD repeat containing) subunit B 1 [Source:HGNC Symbol;Acc:HGNC:6217]	protein_coding
ENSG00000164181	0.482504	3.39158	0.0654257	0.550404	ENSG00000164181	5	60751791	60844389	ELOVL7	79993	ELOVL fatty acid elongase 7 [Source:HGNC Symbol;Acc:HGNC:26292]	protein_coding
ENSG00000258728	-0.288565	3.98909	0.0655157	0.550826	ENSG00000258728	9	34646645	34657113	RP11-195F19.29	NA	Uncharacterized protein [Source:UniProtKB/TrEMBL;Acc:G3V4G9]	protein_coding
ENSG00000078618	0.351244	7.08987	0.0657861	0.552468	ENSG00000078618	1	51789191	51878937	NRD1	4898	nardilysin (N-arginine dibasic convertase) [Source:HGNC Symbol;Acc:HGNC:7995]	protein_coding
ENSG00000106052	0.345992	6.15001	0.0658163	0.552468	ENSG00000106052	7	27739331	27844564	TAX1BP1	8887	Tax1 (human T-cell leukemia virus type I) binding protein 1 [Source:HGNC Symbol;Acc:HGNC:11575]	protein_coding
ENSG00000086061	0.350836	5.24653	0.0658648	0.552468	ENSG00000086061	9	33025211	33039907	DNAJA1	3301	DnaJ (Hsp40) homolog, subfamily A, member 1 [Source:HGNC Symbol;Acc:HGNC:5229]	protein_coding
ENSG00000171302	0.319407	6.00119	0.0658808	0.552468	ENSG00000171302	17	78991717	79009867	CANT1	124583	calcium activated nucleotidase 1 [Source:HGNC Symbol;Acc:HGNC:19721]	protein_coding
ENSG00000065135	0.340397	7.49293	0.0659109	0.552468	ENSG00000065135	1	109548611	109618321	GNAI3	2773	guanine nucleotide binding protein (G protein), alpha inhibiting activity polypeptide 3 [Source:HGNC Symbol;Acc:HGNC:4387]	protein_coding
ENSG00000169087	0.324502	5.3496	0.0660373	0.553192	ENSG00000169087	3	122740003	122793824	HSPBAP1	79663	HSPB (heat shock 27kDa) associated protein 1 [Source:HGNC Symbol;Acc:HGNC:16389]	protein_coding
ENSG00000130592	0.351412	8.90748	0.0661389	0.553449	ENSG00000130592	11	1852970	1892267	LSP1	4046	lymphocyte-specific protein 1 [Source:HGNC Symbol;Acc:HGNC:6707]	protein_coding
ENSG00000116667	0.566689	4.46569	0.066148	0.553449	ENSG00000116667	1	184387058	184629020	C1orf21	81563	chromosome 1 open reading frame 21 [Source:HGNC Symbol;Acc:HGNC:15494]	protein_coding
ENSG00000143452	0.743754	2.06946	0.0662241	0.553727	ENSG00000143452	1	150698060	150720888	HORMAD1	84072	HORMA domain containing 1 [Source:HGNC Symbol;Acc:HGNC:25245]	protein_coding
ENSG00000177169	0.348059	5.81401	0.0662845	0.553727	ENSG00000177169	12	131894651	131923167	ULK1	8408	unc-51 like autophagy activating kinase 1 [Source:HGNC Symbol;Acc:HGNC:12558]	protein_coding
ENSG00000132510	0.425115	6.77797	0.0663227	0.553727	ENSG00000132510	17	7839904	7854796	KDM6B	23135	lysine (K)-specific demethylase 6B [Source:HGNC Symbol;Acc:HGNC:29012]	protein_coding
ENSG00000038219	0.347852	8.22656	0.0663661	0.553727	ENSG00000038219	4	13568738	13627723	BOD1L1	259282	biorientation of chromosomes in cell division 1-like 1 [Source:HGNC Symbol;Acc:HGNC:31792]	protein_coding
ENSG00000135823	0.278755	5.66437	0.0664399	0.553727	ENSG00000135823	1	180972712	181023121	STX6	10228	syntaxin 6 [Source:HGNC Symbol;Acc:HGNC:11441]	protein_coding
ENSG00000114631	-0.664562	0.317257	0.0664642	0.553727	ENSG00000114631	3	127629181	127672809	PODXL2	50512	podocalyxin-like 2 [Source:HGNC Symbol;Acc:HGNC:17936]	protein_coding
ENSG00000129472	0.594033	6.57011	0.0665371	0.553727	ENSG00000129472	14	21459020	21476973	RAB2B	84932	RAB2B, member RAS oncogene family [Source:HGNC Symbol;Acc:HGNC:20246]	protein_coding
ENSG00000173917	-0.563687	1.05726	0.0665407	0.553727	ENSG00000173917	17	48540894	48544989	HOXB2	3212	homeobox B2 [Source:HGNC Symbol;Acc:HGNC:5113]	protein_coding
ENSG00000160183	-0.748968	0.135837	0.0665418	0.553727	ENSG00000160183	21	42371890	42396846	TMPRSS3	64699	transmembrane protease, serine 3 [Source:HGNC Symbol;Acc:HGNC:11877]	protein_coding
ENSG00000152932	-0.830741	-1.32954	0.06661	0.553961	ENSG00000152932	5	58582221	58859394	RAB3C	115827	RAB3C, member RAS oncogene family [Source:HGNC Symbol;Acc:HGNC:30269]	protein_coding
ENSG00000100612	0.301204	5.7785	0.0667217	0.55447	ENSG00000100612	14	60144120	60169856	DHRS7	51635	dehydrogenase/reductase (SDR family) member 7 [Source:HGNC Symbol;Acc:HGNC:21524]	protein_coding
ENSG00000183598	0.517282	2.1689	0.0667514	0.55447	ENSG00000183598	1	149813271	149813681	HIST2H3D	653604	histone cluster 2, H3d [Source:HGNC Symbol;Acc:HGNC:25311]	protein_coding
ENSG00000143409	0.382882	6.38854	0.0669055	0.555416	ENSG00000143409	1	150996086	151008375	FAM63A	55793	family with sequence similarity 63, member A [Source:HGNC Symbol;Acc:HGNC:25648]	protein_coding
ENSG00000161888	0.588399	-0.492353	0.0669797	0.555698	ENSG00000161888	19	11131520	11155808	SPC24	147841	SPC24, NDC80 kinetochore complex component [Source:HGNC Symbol;Acc:HGNC:26913]	protein_coding
ENSG00000132912	0.28088	5.58741	0.067062	0.555873	ENSG00000132912	5	150708440	150759109	DCTN4	51164	dynactin 4 (p62) [Source:HGNC Symbol;Acc:HGNC:15518]	protein_coding
ENSG00000275713	0.337917	3.30958	0.0671705	0.555873	ENSG00000275713	6	26251651	26252031	HIST1H2BH	8345	histone cluster 1, H2bh [Source:HGNC Symbol;Acc:HGNC:4755]	protein_coding
ENSG00000005249	0.442341	5.5907	0.0671895	0.555873	ENSG00000005249	7	107044649	107161811	PRKAR2B	5577	protein kinase, cAMP-dependent, regulatory, type II, beta [Source:HGNC Symbol;Acc:HGNC:9392]	protein_coding
ENSG00000166169	0.474265	6.22079	0.0672063	0.555873	ENSG00000166169	10	101578882	101588270	POLL	27343	polymerase (DNA directed), lambda [Source:HGNC Symbol;Acc:HGNC:9184]	protein_coding
ENSG00000172493	0.33573	7.47522	0.0672199	0.555873	ENSG00000172493	4	86935002	87141054	AFF1	4299	AF4/FMR2 family, member 1 [Source:HGNC Symbol;Acc:HGNC:7135]	protein_coding
ENSG00000116209	0.325843	6.24113	0.0672761	0.555873	ENSG00000116209	1	54026681	54053504	TMEM59	9528	transmembrane protein 59 [Source:HGNC Symbol;Acc:HGNC:1239]	protein_coding
ENSG00000095321	0.413758	4.1268	0.0672822	0.555873	ENSG00000095321	9	129094810	129111189	CRAT	1384	carnitine O-acetyltransferase [Source:HGNC Symbol;Acc:HGNC:2342]	protein_coding
ENSG00000198959	0.674168	3.77183	0.0674454	0.556273	ENSG00000198959	20	38127387	38166578	TGM2	7052	transglutaminase 2 [Source:HGNC Symbol;Acc:HGNC:11778]	protein_coding
ENSG00000130733	0.317127	3.50301	0.0675144	0.556273	ENSG00000130733	19	10922185	10928681	YIPF2	78992	Yip1 domain family, member 2 [Source:HGNC Symbol;Acc:HGNC:28476]	protein_coding
ENSG00000112306	0.351265	7.8514	0.0675542	0.556273	ENSG00000112306	6	132814441	132817564	RPS12	6206	ribosomal protein S12 [Source:HGNC Symbol;Acc:HGNC:10385]	protein_coding
ENSG00000197321	0.375225	7.15896	0.0675665	0.556273	ENSG00000197321	10	29457338	29736781	SVIL	6840	supervillin [Source:HGNC Symbol;Acc:HGNC:11480]	protein_coding
ENSG00000171475	0.290116	5.82219	0.0675998	0.556273	ENSG00000171475	17	40219304	40284136	WIPF2	147179	WAS/WASL interacting protein family, member 2 [Source:HGNC Symbol;Acc:HGNC:30923]	protein_coding
ENSG00000067182	0.339964	7.79154	0.0676133	0.556273	ENSG00000067182	12	6328757	6342114	TNFRSF1A	7132	tumor necrosis factor receptor superfamily, member 1A [Source:HGNC Symbol;Acc:HGNC:11916]	protein_coding
ENSG00000167992	0.726206	2.33899	0.0677036	0.556273	ENSG00000167992	11	61258286	61295424	VWCE	220001	von Willebrand factor C and EGF domains [Source:HGNC Symbol;Acc:HGNC:26487]	protein_coding
ENSG00000154188	0.601469	2.15659	0.0677039	0.556273	ENSG00000154188	8	107249482	107498055	ANGPT1	284	angiopoietin 1 [Source:HGNC Symbol;Acc:HGNC:484]	protein_coding
ENSG00000175489	0.372463	7.39315	0.0677051	0.556273	ENSG00000175489	19	18391144	18397617	LRRC25	126364	leucine rich repeat containing 25 [Source:HGNC Symbol;Acc:HGNC:29806]	protein_coding
ENSG00000154957	0.282314	4.20204	0.0677955	0.556273	ENSG00000154957	17	11977439	11997510	ZNF18	7566	zinc finger protein 18 [Source:HGNC Symbol;Acc:HGNC:12969]	protein_coding
ENSG00000166900	0.385383	7.51653	0.0678134	0.556273	ENSG00000166900	11	59713456	59805882	STX3	6809	syntaxin 3 [Source:HGNC Symbol;Acc:HGNC:11438]	protein_coding
ENSG00000197872	0.337839	6.81458	0.0678346	0.556273	ENSG00000197872	2	16549459	16666331	FAM49A	81553	family with sequence similarity 49, member A [Source:HGNC Symbol;Acc:HGNC:25373]	protein_coding
ENSG00000204592	0.305035	10.8685	0.0678539	0.556273	ENSG00000204592	6	30489467	30494205	HLA-E	3133	major histocompatibility complex, class I, E [Source:HGNC Symbol;Acc:HGNC:4962]	protein_coding
ENSG00000141682	0.453737	2.01823	0.0679135	0.556334	ENSG00000141682	18	59899948	59904306	PMAIP1	5366	phorbol-12-myristate-13-acetate-induced protein 1 [Source:HGNC Symbol;Acc:HGNC:9108]	protein_coding
ENSG00000198324	-0.431711	2.55842	0.0679418	0.556334	ENSG00000198324	12	111360651	111369121	FAM109A	144717	family with sequence similarity 109, member A [Source:HGNC Symbol;Acc:HGNC:26509]	protein_coding
ENSG00000184271	-0.380119	3.03071	0.0680135	0.556591	ENSG00000184271	12	51186936	51217693	POU6F1	5463	POU class 6 homeobox 1 [Source:HGNC Symbol;Acc:HGNC:9224]	protein_coding
ENSG00000278677	0.404944	2.96	0.0680872	0.556845	ENSG00000278677	6	27892757	27893149	HIST1H2AM	8336	histone cluster 1, H2am [Source:HGNC Symbol;Acc:HGNC:4735]	protein_coding
ENSG00000169116	-0.787227	0.674301	0.0681693	0.556845	ENSG00000169116	4	74933095	75050115	PARM1	25849	prostate androgen-regulated mucin-like protein 1 [Source:HGNC Symbol;Acc:HGNC:24536]	protein_coding
ENSG00000188554	0.288413	7.3572	0.0681768	0.556845	ENSG00000188554	17	43170481	43211689	NBR1	4077	neighbor of BRCA1 gene 1 [Source:HGNC Symbol;Acc:HGNC:6746]	protein_coding
ENSG00000182541	0.436409	7.84106	0.0682057	0.556845	ENSG00000182541	22	31212239	31280080	LIMK2	3985	LIM domain kinase 2 [Source:HGNC Symbol;Acc:HGNC:6614]	protein_coding
ENSG00000120727	0.308387	5.47088	0.0682852	0.557165	ENSG00000120727	5	139341587	139369720	PAIP2	51247	poly(A) binding protein interacting protein 2 [Source:HGNC Symbol;Acc:HGNC:17970]	protein_coding
ENSG00000204424	0.620076	2.24048	0.0684074	0.557627	ENSG00000204424	6	31706885	31710595	LY6G6F	259215	lymphocyte antigen 6 complex, locus G6F [Source:HGNC Symbol;Acc:HGNC:13933]	protein_coding
ENSG00000179044	0.665948	-1.20349	0.0684493	0.557627	ENSG00000179044	16	67184366	67190204	EXOC3L1	283849	exocyst complex component 3-like 1 [Source:HGNC Symbol;Acc:HGNC:27540]	protein_coding
ENSG00000169564	0.315583	6.46888	0.0684628	0.557627	ENSG00000169564	2	70087454	70089203	PCBP1	5093	poly(rC) binding protein 1 [Source:HGNC Symbol;Acc:HGNC:8647]	protein_coding
ENSG00000113649	-0.265213	5.27948	0.0685282	0.557831	ENSG00000113649	5	146447311	146511961	TCERG1	10915	transcription elongation regulator 1 [Source:HGNC Symbol;Acc:HGNC:15630]	protein_coding
ENSG00000163635	0.304463	7.01581	0.0686246	0.557982	ENSG00000163635	3	63864557	64003462	ATXN7	6314	ataxin 7 [Source:HGNC Symbol;Acc:HGNC:10560]	protein_coding
ENSG00000139631	0.36003	4.92522	0.0686276	0.557982	ENSG00000139631	12	53157663	53180909	CSAD	51380	cysteine sulfinic acid decarboxylase [Source:HGNC Symbol;Acc:HGNC:18966]	protein_coding
ENSG00000168280	-0.476512	2.76093	0.0687092	0.558318	ENSG00000168280	2	148875250	149026759	KIF5C	3800	kinesin family member 5C [Source:HGNC Symbol;Acc:HGNC:6325]	protein_coding
ENSG00000108474	-0.311398	3.77568	0.0688124	0.558704	ENSG00000108474	17	16217191	16351797	PIGL	9487	phosphatidylinositol glycan anchor biosynthesis, class L [Source:HGNC Symbol;Acc:HGNC:8966]	protein_coding
ENSG00000187010	1.33615	1.37536	0.0688778	0.558704	ENSG00000187010	1	25272393	25330445	RHD	6007	Rh blood group, D antigen [Source:HGNC Symbol;Acc:HGNC:10009]	protein_coding
ENSG00000082146	0.672104	8.83204	0.068946	0.558704	ENSG00000082146	2	201387858	201480846	STRADB	55437	STE20-related kinase adaptor beta [Source:HGNC Symbol;Acc:HGNC:13205]	protein_coding
ENSG00000135655	0.335525	8.47648	0.0689484	0.558704	ENSG00000135655	12	62260338	62417431	USP15	9958	ubiquitin specific peptidase 15 [Source:HGNC Symbol;Acc:HGNC:12613]	protein_coding
ENSG00000011600	0.385243	7.74475	0.069056	0.558704	ENSG00000011600	19	35904401	35908295	TYROBP	7305	TYRO protein tyrosine kinase binding protein [Source:HGNC Symbol;Acc:HGNC:12449]	protein_coding
ENSG00000146426	0.48342	5.13926	0.0691084	0.558704	ENSG00000146426	6	154832697	155257723	TIAM2	26230	T-cell lymphoma invasion and metastasis 2 [Source:HGNC Symbol;Acc:HGNC:11806]	protein_coding
ENSG00000228474	0.375576	6.32131	0.0691548	0.558704	ENSG00000228474	2	27070472	27071773	OST4	100128731	oligosaccharyltransferase complex subunit 4 (non-catalytic) [Source:HGNC Symbol;Acc:HGNC:32483]	protein_coding
ENSG00000112406	0.293212	7.37577	0.0691632	0.558704	ENSG00000112406	6	139135112	139180802	HECA	51696	hdc homolog, cell cycle regulator [Source:HGNC Symbol;Acc:HGNC:21041]	protein_coding
ENSG00000160999	0.46383	3.79008	0.0691644	0.558704	ENSG00000160999	7	102285091	102321711	SH2B2	10603	SH2B adaptor protein 2 [Source:HGNC Symbol;Acc:HGNC:17381]	protein_coding
ENSG00000118515	0.409392	6.41373	0.0691728	0.558704	ENSG00000118515	6	134169246	134318112	SGK1	6446	serum/glucocorticoid regulated kinase 1 [Source:HGNC Symbol;Acc:HGNC:10810]	protein_coding
ENSG00000182923	0.294196	5.91592	0.0692013	0.558704	ENSG00000182923	3	134485743	134575017	CEP63	80254	centrosomal protein 63kDa [Source:HGNC Symbol;Acc:HGNC:25815]	protein_coding
ENSG00000138166	0.425163	3.40647	0.0692578	0.558833	ENSG00000138166	10	110497838	110511544	DUSP5	1847	dual specificity phosphatase 5 [Source:HGNC Symbol;Acc:HGNC:3071]	protein_coding
ENSG00000146826	0.305671	5.42964	0.0693282	0.558972	ENSG00000146826	7	100154420	100158715	C7orf43	55262	chromosome 7 open reading frame 43 [Source:HGNC Symbol;Acc:HGNC:25604]	protein_coding
ENSG00000128309	0.325463	3.82191	0.0693559	0.558972	ENSG00000128309	22	37019635	37029822	MPST	4357	mercaptopyruvate sulfurtransferase [Source:HGNC Symbol;Acc:HGNC:7223]	protein_coding
ENSG00000198429	-0.555598	1.60801	0.069398	0.558986	ENSG00000198429	19	11887784	11914329	ZNF69	7620	zinc finger protein 69 [Source:HGNC Symbol;Acc:HGNC:13138]	protein_coding
ENSG00000110697	0.299034	6.03432	0.0695282	0.559706	ENSG00000110697	11	67491768	67506263	PITPNM1	9600	phosphatidylinositol transfer protein, membrane-associated 1 [Source:HGNC Symbol;Acc:HGNC:9003]	protein_coding
ENSG00000164116	0.560962	2.87545	0.0696005	0.559706	ENSG00000164116	4	155666711	155732349	GUCY1A3	2982	guanylate cyclase 1, soluble, alpha 3 [Source:HGNC Symbol;Acc:HGNC:4685]	protein_coding
ENSG00000132849	-0.333	5.38769	0.0696089	0.559706	ENSG00000132849	1	61742477	62163920	INADL	10207	InaD-like (Drosophila) [Source:HGNC Symbol;Acc:HGNC:28881]	protein_coding
ENSG00000164105	0.447064	2.15724	0.0697442	0.560468	ENSG00000164105	4	173369969	173377532	SAP30	8819	Sin3A-associated protein, 30kDa [Source:HGNC Symbol;Acc:HGNC:10532]	protein_coding
ENSG00000104960	0.313781	5.13089	0.0698077	0.560652	ENSG00000104960	19	49850735	49860744	PTOV1	53635	prostate tumor overexpressed 1 [Source:HGNC Symbol;Acc:HGNC:9632]	protein_coding
ENSG00000132932	-0.682768	0.868769	0.0702358	0.563763	ENSG00000132932	13	25372071	26025851	ATP8A2	51761	ATPase, aminophospholipid transporter, class I, type 8A, member 2 [Source:HGNC Symbol;Acc:HGNC:13533]	protein_coding
ENSG00000196209	0.408918	7.47101	0.0703129	0.563871	ENSG00000196209	20	1470741	1491587	SIRPB2	284759	signal-regulatory protein beta 2 [Source:HGNC Symbol;Acc:HGNC:16247]	protein_coding
ENSG00000197165	-0.709228	-0.000258864	0.0703388	0.563871	ENSG00000197165	16	28591943	28597109	SULT1A2	6799	sulfotransferase family, cytosolic, 1A, phenol-preferring, member 2 [Source:HGNC Symbol;Acc:HGNC:11454]	protein_coding
ENSG00000137822	-0.28646	3.97372	0.0703717	0.563871	ENSG00000137822	15	43369221	43409771	TUBGCP4	27229	tubulin, gamma complex associated protein 4 [Source:HGNC Symbol;Acc:HGNC:16691]	protein_coding
ENSG00000084234	0.3306	7.93288	0.0705945	0.564898	ENSG00000084234	11	130069837	130144811	APLP2	334	amyloid beta (A4) precursor-like protein 2 [Source:HGNC Symbol;Acc:HGNC:598]	protein_coding
ENSG00000100461	0.321561	6.88662	0.0706506	0.564898	ENSG00000100461	14	22893206	22919184	RBM23	55147	RNA binding motif protein 23 [Source:HGNC Symbol;Acc:HGNC:20155]	protein_coding
ENSG00000146592	0.483305	7.66769	0.0706764	0.564898	ENSG00000146592	7	28299321	28825894	CREB5	9586	cAMP responsive element binding protein 5 [Source:HGNC Symbol;Acc:HGNC:16844]	protein_coding
ENSG00000177570	-0.442649	1.72127	0.0706914	0.564898	ENSG00000177570	8	118189459	118621995	SAMD12	401474	sterile alpha motif domain containing 12 [Source:HGNC Symbol;Acc:HGNC:31750]	protein_coding
ENSG00000184154	0.474569	0.750139	0.0707238	0.564898	ENSG00000184154	11	72080331	72110782	LRTOMT	220074	leucine rich transmembrane and O-methyltransferase domain containing [Source:HGNC Symbol;Acc:HGNC:25033]	protein_coding
ENSG00000165480	0.626612	1.86798	0.0707621	0.564898	ENSG00000165480	13	21153595	21176602	SKA3	221150	spindle and kinetochore associated complex subunit 3 [Source:HGNC Symbol;Acc:HGNC:20262]	protein_coding
ENSG00000090339	0.33596	5.13926	0.0707859	0.564898	ENSG00000090339	19	10270835	10286615	ICAM1	3383	intercellular adhesion molecule 1 [Source:HGNC Symbol;Acc:HGNC:5344]	protein_coding
ENSG00000130158	0.571542	-0.438892	0.0708588	0.564932	ENSG00000130158	19	11199295	11262481	DOCK6	57572	dedicator of cytokinesis 6 [Source:HGNC Symbol;Acc:HGNC:19189]	protein_coding
ENSG00000100731	0.352795	8.41677	0.0708966	0.564932	ENSG00000100731	14	70907405	71115382	PCNX	22990	pecanex homolog (Drosophila) [Source:HGNC Symbol;Acc:HGNC:19740]	protein_coding
ENSG00000173598	0.364224	5.35953	0.0709128	0.564932	ENSG00000173598	12	93377883	93408146	NUDT4	11163	nudix (nucleoside diphosphate linked moiety X)-type motif 4 [Source:HGNC Symbol;Acc:HGNC:8051]	protein_coding
ENSG00000250424	0.784958	0.648279	0.0711231	0.566281	ENSG00000250424	7	30852273	30923812	RP5-877J2.1	NA	Uncharacterized protein [Source:UniProtKB/TrEMBL;Acc:K7N7A8]	protein_coding
ENSG00000173599	0.441279	1.6308	0.0711801	0.566409	ENSG00000173599	11	66848233	66958376	PC	5091	pyruvate carboxylase [Source:HGNC Symbol;Acc:HGNC:8636]	protein_coding
ENSG00000113580	0.299693	7.44876	0.0716025	0.569215	ENSG00000113580	5	143277931	143435512	NR3C1	2908	nuclear receptor subfamily 3, group C, member 1 (glucocorticoid receptor) [Source:HGNC Symbol;Acc:HGNC:7978]	protein_coding
ENSG00000005339	0.348809	7.68503	0.0716152	0.569215	ENSG00000005339	16	3725054	3880726	CREBBP	1387	CREB binding protein [Source:HGNC Symbol;Acc:HGNC:2348]	protein_coding
ENSG00000109047	-0.96455	-1.34247	0.0717183	0.569707	ENSG00000109047	17	9896320	9905621	RCVRN	5957	recoverin [Source:HGNC Symbol;Acc:HGNC:9937]	protein_coding
ENSG00000124313	-0.417265	2.43839	0.0718525	0.570116	ENSG00000124313	X	53232876	53321324	IQSEC2	23096	IQ motif and Sec7 domain 2 [Source:HGNC Symbol;Acc:HGNC:29059]	protein_coding
ENSG00000132005	0.353009	3.56097	0.0719095	0.570116	ENSG00000132005	19	13961538	14007039	RFX1	5989	regulatory factor X, 1 (influences HLA class II expression) [Source:HGNC Symbol;Acc:HGNC:9982]	protein_coding
ENSG00000177096	-0.496411	1.30867	0.0719235	0.570116	ENSG00000177096	22	42074251	42079441	FAM109B	150368	family with sequence similarity 109, member B [Source:HGNC Symbol;Acc:HGNC:27161]	protein_coding
ENSG00000204614	0.614627	0.461321	0.0719348	0.570116	ENSG00000204614	6	30136108	30148735	TRIM40	135644	tripartite motif containing 40 [Source:HGNC Symbol;Acc:HGNC:18736]	protein_coding
ENSG00000153162	0.482546	2.76162	0.0719879	0.57021	ENSG00000153162	6	7726797	7881422	BMP6	654	bone morphogenetic protein 6 [Source:HGNC Symbol;Acc:HGNC:1073]	protein_coding
ENSG00000205038	0.711733	2.68533	0.0721032	0.570648	ENSG00000205038	8	109362477	109530330	PKHD1L1	93035	polycystic kidney and hepatic disease 1 (autosomal recessive)-like 1 [Source:HGNC Symbol;Acc:HGNC:20313]	protein_coding
ENSG00000163606	-0.343622	3.33723	0.0721572	0.570648	ENSG00000163606	3	112921209	112975122	CD200R1	131450	CD200 receptor 1 [Source:HGNC Symbol;Acc:HGNC:24235]	protein_coding
ENSG00000085063	0.37565	4.86278	0.0722263	0.570648	ENSG00000085063	11	33698261	33736445	CD59	966	CD59 molecule, complement regulatory protein [Source:HGNC Symbol;Acc:HGNC:1689]	protein_coding
ENSG00000110719	0.350515	7.68674	0.0723474	0.570648	ENSG00000110719	11	68039016	68050895	TCIRG1	10312	T-cell, immune regulator 1, ATPase, H+ transporting, lysosomal V0 subunit A3 [Source:HGNC Symbol;Acc:HGNC:11647]	protein_coding
ENSG00000185905	0.301103	7.49487	0.0723613	0.570648	ENSG00000185905	16	29742463	29746006	C16orf54	283897	chromosome 16 open reading frame 54 [Source:HGNC Symbol;Acc:HGNC:26649]	protein_coding
ENSG00000148803	-0.435952	2.30365	0.0723792	0.570648	ENSG00000148803	10	133355154	133358035	FUOM	282969	fucose mutarotase [Source:HGNC Symbol;Acc:HGNC:24733]	protein_coding
ENSG00000165905	-0.720816	1.25173	0.0725002	0.570648	ENSG00000165905	11	45921621	45929096	GYLTL1B	120071	glycosyltransferase-like 1B [Source:HGNC Symbol;Acc:HGNC:16522]	protein_coding
ENSG00000135334	0.30123	4.68016	0.0725151	0.570648	ENSG00000135334	6	87675072	87702209	AKIRIN2	55122	akirin 2 [Source:HGNC Symbol;Acc:HGNC:21407]	protein_coding
ENSG00000115421	0.266871	5.43359	0.0725493	0.570648	ENSG00000115421	2	60756230	60802085	PAPOLG	64895	poly(A) polymerase gamma [Source:HGNC Symbol;Acc:HGNC:14982]	protein_coding
ENSG00000063854	0.594879	6.77781	0.0725576	0.570648	ENSG00000063854	16	1795620	1827194	HAGH	3029	hydroxyacylglutathione hydrolase [Source:HGNC Symbol;Acc:HGNC:4805]	protein_coding
ENSG00000147439	0.276902	5.5794	0.0725587	0.570648	ENSG00000147439	8	22620418	22669148	BIN3	55909	bridging integrator 3 [Source:HGNC Symbol;Acc:HGNC:1054]	protein_coding
ENSG00000166272	0.297808	6.31577	0.0725739	0.570648	ENSG00000166272	10	102743970	102816267	WBP1L	54838	WW domain binding protein 1-like [Source:HGNC Symbol;Acc:HGNC:23510]	protein_coding
ENSG00000268107	-0.5442	0.442501	0.0725923	0.570648	ENSG00000268107	19	57487718	57505381	AC003005.4	NA	Uncharacterized protein [Source:UniProtKB/TrEMBL;Acc:M0R2W2]	protein_coding
ENSG00000159199	-0.346106	3.15372	0.0726212	0.570648	ENSG00000159199	17	48892765	48895871	ATP5G1	516	ATP synthase, H+ transporting, mitochondrial Fo complex, subunit C1 (subunit 9) [Source:HGNC Symbol;Acc:HGNC:841]	protein_coding
ENSG00000158089	0.608408	2.24215	0.0728776	0.572337	ENSG00000158089	2	30910467	31155202	GALNT14	79623	polypeptide N-acetylgalactosaminyltransferase 14 [Source:HGNC Symbol;Acc:HGNC:22946]	protein_coding
ENSG00000187446	0.29422	6.20015	0.0730284	0.573196	ENSG00000187446	15	41230839	41281890	CHP1	11261	calcineurin-like EF-hand protein 1 [Source:HGNC Symbol;Acc:HGNC:17433]	protein_coding
ENSG00000135074	0.344395	7.13095	0.0730802	0.573277	ENSG00000135074	5	157395534	157575775	ADAM19	8728	ADAM metallopeptidase domain 19 [Source:HGNC Symbol;Acc:HGNC:197]	protein_coding
ENSG00000135378	0.53575	4.06447	0.0731253	0.573305	ENSG00000135378	11	32829943	32858123	PRRG4	79056	proline rich Gla (G-carboxyglutamic acid) 4 (transmembrane) [Source:HGNC Symbol;Acc:HGNC:30799]	protein_coding
ENSG00000170006	0.328113	8.93003	0.073249	0.57395	ENSG00000170006	4	152618632	152680165	TMEM154	201799	transmembrane protein 154 [Source:HGNC Symbol;Acc:HGNC:26489]	protein_coding
ENSG00000022277	0.325246	6.49121	0.0733454	0.57438	ENSG00000022277	20	56468585	56519449	RTFDC1	51507	replication termination factor 2 domain containing 1 [Source:HGNC Symbol;Acc:HGNC:15890]	protein_coding
ENSG00000104093	0.36461	7.8634	0.0734372	0.574773	ENSG00000104093	15	51447711	51622833	DMXL2	23312	Dmx-like 2 [Source:HGNC Symbol;Acc:HGNC:2938]	protein_coding
ENSG00000055211	0.306629	3.58519	0.0735272	0.575152	ENSG00000055211	6	149566294	149591748	GINM1	116254	glycoprotein integral membrane 1 [Source:HGNC Symbol;Acc:HGNC:21074]	protein_coding
ENSG00000148841	0.34308	7.07485	0.0736896	0.575561	ENSG00000148841	10	104309698	104338404	ITPRIP	85450	inositol 1,4,5-trisphosphate receptor interacting protein [Source:HGNC Symbol;Acc:HGNC:29370]	protein_coding
ENSG00000155096	0.297717	6.12082	0.073698	0.575561	ENSG00000155096	8	102826357	102893864	AZIN1	51582	antizyme inhibitor 1 [Source:HGNC Symbol;Acc:HGNC:16432]	protein_coding
ENSG00000143543	0.31064	5.75521	0.0737403	0.575561	ENSG00000143543	1	153974269	153977688	JTB	10899	jumping translocation breakpoint [Source:HGNC Symbol;Acc:HGNC:6201]	protein_coding
ENSG00000115677	0.359897	7.39765	0.0737702	0.575561	ENSG00000115677	2	241227264	241317061	HDLBP	3069	high density lipoprotein binding protein [Source:HGNC Symbol;Acc:HGNC:4857]	protein_coding
ENSG00000130035	-0.494969	0.942238	0.0737877	0.575561	ENSG00000130035	12	4720341	4851927	GALNT8	3742	polypeptide N-acetylgalactosaminyltransferase 8 [Source:HGNC Symbol;Acc:HGNC:4130]	protein_coding
ENSG00000085733	0.59058	4.15039	0.0739956	0.576344	ENSG00000085733	11	70398404	70436584	CTTN	2017	cortactin [Source:HGNC Symbol;Acc:HGNC:3338]	protein_coding
ENSG00000140090	0.37764	5.97563	0.0740127	0.576344	ENSG00000140090	14	92322581	92501483	SLC24A4	123041	solute carrier family 24 (sodium/potassium/calcium exchanger), member 4 [Source:HGNC Symbol;Acc:HGNC:10978]	protein_coding
ENSG00000009694	-0.528636	3.62026	0.0740132	0.576344	ENSG00000009694	X	124375903	124963817	TENM1	10178	teneurin transmembrane protein 1 [Source:HGNC Symbol;Acc:HGNC:8117]	protein_coding
ENSG00000136810	0.556533	3.43528	0.0741392	0.576749	ENSG00000136810	9	110243811	110256640	TXN	7295	thioredoxin [Source:HGNC Symbol;Acc:HGNC:12435]	protein_coding
ENSG00000147894	0.439172	6.64382	0.0741487	0.576749	ENSG00000147894	9	27546545	27573866	C9orf72	203228	chromosome 9 open reading frame 72 [Source:HGNC Symbol;Acc:HGNC:28337]	protein_coding
ENSG00000138767	0.281216	7.02306	0.0742304	0.577024	ENSG00000138767	4	77713387	77819615	CNOT6L	246175	CCR4-NOT transcription complex, subunit 6-like [Source:HGNC Symbol;Acc:HGNC:18042]	protein_coding
ENSG00000171940	0.30739	7.80761	0.0742676	0.577024	ENSG00000171940	20	53567065	53609907	ZNF217	7764	zinc finger protein 217 [Source:HGNC Symbol;Acc:HGNC:13009]	protein_coding
ENSG00000114554	-0.335884	3.11301	0.0743329	0.577136	ENSG00000114554	3	126988594	127037392	PLXNA1	5361	plexin A1 [Source:HGNC Symbol;Acc:HGNC:9099]	protein_coding
ENSG00000135929	0.376834	5.09867	0.0743654	0.577136	ENSG00000135929	2	218781749	218815293	CYP27A1	1593	cytochrome P450, family 27, subfamily A, polypeptide 1 [Source:HGNC Symbol;Acc:HGNC:2605]	protein_coding
ENSG00000113532	0.346474	7.32937	0.074512	0.577949	ENSG00000113532	5	100806935	100903266	ST8SIA4	7903	ST8 alpha-N-acetyl-neuraminide alpha-2,8-sialyltransferase 4 [Source:HGNC Symbol;Acc:HGNC:10871]	protein_coding
ENSG00000133612	-0.286002	4.12816	0.0749536	0.579714	ENSG00000133612	7	151085831	151144436	AGAP3	116988	ArfGAP with GTPase domain, ankyrin repeat and PH domain 3 [Source:HGNC Symbol;Acc:HGNC:16923]	protein_coding
ENSG00000120280	0.354311	3.7238	0.075	0.579714	ENSG00000120280	X	30558824	30577844	CXorf21	80231	chromosome X open reading frame 21 [Source:HGNC Symbol;Acc:HGNC:25667]	protein_coding
ENSG00000235568	0.371987	8.34088	0.0750099	0.579714	ENSG00000235568	22	42380410	42432395	NFAM1	150372	NFAT activating protein with ITAM motif 1 [Source:HGNC Symbol;Acc:HGNC:29872]	protein_coding
ENSG00000134152	0.389909	5.62361	0.0750776	0.579714	ENSG00000134152	15	34140674	34210096	KATNBL1	79768	katanin p80 subunit B-like 1 [Source:HGNC Symbol;Acc:HGNC:26199]	protein_coding
ENSG00000072310	0.337286	5.00762	0.0751231	0.579714	ENSG00000072310	17	17810399	17837002	SREBF1	6720	sterol regulatory element binding transcription factor 1 [Source:HGNC Symbol;Acc:HGNC:11289]	protein_coding
ENSG00000172232	0.758668	1.54585	0.0751295	0.579714	ENSG00000172232	19	825097	832018	AZU1	566	azurocidin 1 [Source:HGNC Symbol;Acc:HGNC:913]	protein_coding
ENSG00000187531	0.281496	5.45887	0.0751514	0.579714	ENSG00000187531	17	81911939	81921323	SIRT7	51547	sirtuin 7 [Source:HGNC Symbol;Acc:HGNC:14935]	protein_coding
ENSG00000156639	0.288991	5.81914	0.0751751	0.579714	ENSG00000156639	6	37819499	38154624	ZFAND3	60685	zinc finger, AN1-type domain 3 [Source:HGNC Symbol;Acc:HGNC:18019]	protein_coding
ENSG00000161647	-0.70202	-1.42918	0.075209	0.579714	ENSG00000161647	17	43800799	43833170	MPP3	4356	membrane protein, palmitoylated 3 (MAGUK p55 subfamily member 3) [Source:HGNC Symbol;Acc:HGNC:7221]	protein_coding
ENSG00000090554	-0.346218	4.32224	0.0752413	0.579714	ENSG00000090554	19	49474207	49486231	FLT3LG	2323	fms-related tyrosine kinase 3 ligand [Source:HGNC Symbol;Acc:HGNC:3766]	protein_coding
ENSG00000130150	0.29567	5.6484	0.0752607	0.579714	ENSG00000130150	X	14873441	14922327	MOSPD2	158747	motile sperm domain containing 2 [Source:HGNC Symbol;Acc:HGNC:28381]	protein_coding
ENSG00000005238	0.383894	6.46335	0.0753396	0.579714	ENSG00000005238	9	35104112	35116341	FAM214B	80256	family with sequence similarity 214, member B [Source:HGNC Symbol;Acc:HGNC:25666]	protein_coding
ENSG00000062524	-0.616477	2.09531	0.0754082	0.579714	ENSG00000062524	15	41503638	41513887	LTK	4058	leukocyte receptor tyrosine kinase [Source:HGNC Symbol;Acc:HGNC:6721]	protein_coding
ENSG00000168903	1.48833	2.92872	0.0754507	0.579714	ENSG00000168903	5	180988845	181006727	BTNL3	10917	butyrophilin-like 3 [Source:HGNC Symbol;Acc:HGNC:1143]	protein_coding
ENSG00000165591	-0.571211	1.89374	0.0754558	0.579714	ENSG00000165591	X	57286706	57489196	FAAH2	158584	fatty acid amide hydrolase 2 [Source:HGNC Symbol;Acc:HGNC:26440]	protein_coding
ENSG00000159388	0.31515	7.1021	0.0755496	0.579714	ENSG00000159388	1	203305491	203309602	BTG2	7832	BTG family, member 2 [Source:HGNC Symbol;Acc:HGNC:1131]	protein_coding
ENSG00000134545	0.556994	2.60191	0.0755619	0.579714	ENSG00000134545	12	10442264	10454685	KLRC1	3821	killer cell lectin-like receptor subfamily C, member 1 [Source:HGNC Symbol;Acc:HGNC:6374]	protein_coding
ENSG00000174718	0.364489	9.49539	0.0755989	0.579714	ENSG00000174718	12	31959370	31993107	KIAA1551	55196	KIAA1551 [Source:HGNC Symbol;Acc:HGNC:25559]	protein_coding
ENSG00000170876	0.295978	6.754	0.075613	0.579714	ENSG00000170876	3	14124940	14143679	TMEM43	79188	transmembrane protein 43 [Source:HGNC Symbol;Acc:HGNC:28472]	protein_coding
ENSG00000079739	0.305337	4.36242	0.0756396	0.579714	ENSG00000079739	1	63593276	63660245	PGM1	5236	phosphoglucomutase 1 [Source:HGNC Symbol;Acc:HGNC:8905]	protein_coding
ENSG00000105887	0.305141	8.06026	0.0756726	0.579714	ENSG00000105887	7	135926761	135977353	MTPN	136319	myotrophin [Source:HGNC Symbol;Acc:HGNC:15667]	protein_coding
ENSG00000142733	-0.445021	2.32376	0.0756851	0.579714	ENSG00000142733	1	27355184	27366892	MAP3K6	9064	mitogen-activated protein kinase kinase kinase 6 [Source:HGNC Symbol;Acc:HGNC:6858]	protein_coding
ENSG00000105204	0.296484	4.09916	0.075761	0.579714	ENSG00000105204	19	39825350	39834201	DYRK1B	9149	dual-specificity tyrosine-(Y)-phosphorylation regulated kinase 1B [Source:HGNC Symbol;Acc:HGNC:3092]	protein_coding
ENSG00000005075	0.323845	3.77374	0.0758032	0.579714	ENSG00000005075	7	102473118	102478907	POLR2J	5439	polymerase (RNA) II (DNA directed) polypeptide J, 13.3kDa [Source:HGNC Symbol;Acc:HGNC:9197]	protein_coding
ENSG00000241484	0.61147	1.13899	0.0758522	0.579714	ENSG00000241484	22	44752558	44862788	ARHGAP8	23779	Rho GTPase activating protein 8 [Source:HGNC Symbol;Acc:HGNC:677]	protein_coding
ENSG00000217555	0.360521	5.47374	0.0758977	0.579714	ENSG00000217555	16	66552563	66566251	CKLF	51192	chemokine-like factor [Source:HGNC Symbol;Acc:HGNC:13253]	protein_coding
ENSG00000255152	-0.343512	2.64964	0.0758996	0.579714	ENSG00000255152	6	31740020	31764851	MSH5-SAPCD1	NA	MSH5-SAPCD1 readthrough (NMD candidate) [Source:HGNC Symbol;Acc:HGNC:41994]	protein_coding
ENSG00000138735	0.485774	4.66667	0.075914	0.579714	ENSG00000138735	4	119494395	119628991	PDE5A	8654	phosphodiesterase 5A, cGMP-specific [Source:HGNC Symbol;Acc:HGNC:8784]	protein_coding
ENSG00000131480	0.380001	3.85432	0.0761547	0.580557	ENSG00000131480	17	42844600	42850707	AOC2	314	amine oxidase, copper containing 2 (retina-specific) [Source:HGNC Symbol;Acc:HGNC:549]	protein_coding
ENSG00000115935	0.284868	8.69345	0.0762272	0.580557	ENSG00000115935	2	174559572	174682916	WIPF1	7456	WAS/WASL interacting protein family, member 1 [Source:HGNC Symbol;Acc:HGNC:12736]	protein_coding
ENSG00000184661	0.631165	-0.911131	0.0762456	0.580557	ENSG00000184661	8	25458997	25507920	CDCA2	157313	cell division cycle associated 2 [Source:HGNC Symbol;Acc:HGNC:14623]	protein_coding
ENSG00000116396	-0.326895	3.4099	0.0762554	0.580557	ENSG00000116396	1	110211343	110283100	KCNC4	3749	potassium channel, voltage gated Shaw related subfamily C, member 4 [Source:HGNC Symbol;Acc:HGNC:6236]	protein_coding
ENSG00000122970	0.58355	-0.0320276	0.076272	0.580557	ENSG00000122970	12	110124335	110218797	IFT81	28981	intraflagellar transport 81 [Source:HGNC Symbol;Acc:HGNC:14313]	protein_coding
ENSG00000162927	0.34887	3.03474	0.0763031	0.580557	ENSG00000162927	2	60940222	61018259	PUS10	150962	pseudouridylate synthase 10 [Source:HGNC Symbol;Acc:HGNC:26505]	protein_coding
ENSG00000183347	0.502589	-0.0228698	0.0763184	0.580557	ENSG00000183347	1	89364058	89386461	GBP6	163351	guanylate binding protein family, member 6 [Source:HGNC Symbol;Acc:HGNC:25395]	protein_coding
ENSG00000114573	0.325302	7.32926	0.0765261	0.581757	ENSG00000114573	3	113747019	113812056	ATP6V1A	523	ATPase, H+ transporting, lysosomal 70kDa, V1 subunit A [Source:HGNC Symbol;Acc:HGNC:851]	protein_coding
ENSG00000088726	0.456595	2.20126	0.0765602	0.581757	ENSG00000088726	3	12733525	12769457	TMEM40	55287	transmembrane protein 40 [Source:HGNC Symbol;Acc:HGNC:25620]	protein_coding
ENSG00000100380	0.338811	6.63559	0.0767441	0.582834	ENSG00000100380	22	40824535	40857022	ST13	6767	suppression of tumorigenicity 13 (colon carcinoma) (Hsp70 interacting protein) [Source:HGNC Symbol;Acc:HGNC:11343]	protein_coding
ENSG00000116406	0.300843	6.22444	0.0767918	0.582875	ENSG00000116406	1	184690231	184754913	EDEM3	80267	ER degradation enhancer, mannosidase alpha-like 3 [Source:HGNC Symbol;Acc:HGNC:16787]	protein_coding
ENSG00000206053	-0.293142	4.16964	0.0769178	0.583262	ENSG00000206053	16	1678256	1702280	HN1L	90861	hematological and neurological expressed 1-like [Source:HGNC Symbol;Acc:HGNC:14137]	protein_coding
ENSG00000163141	0.498278	0.644271	0.0769271	0.583262	ENSG00000163141	1	151036570	151047600	BNIPL	149428	BCL2/adenovirus E1B 19kD interacting protein like [Source:HGNC Symbol;Acc:HGNC:16976]	protein_coding
ENSG00000077420	0.32693	6.98436	0.0770126	0.58359	ENSG00000077420	10	26438203	26567803	APBB1IP	54518	amyloid beta (A4) precursor protein-binding, family B, member 1 interacting protein [Source:HGNC Symbol;Acc:HGNC:17379]	protein_coding
ENSG00000129538	0.868791	-1.75896	0.077067	0.583682	ENSG00000129538	14	20801228	20803278	RNASE1	6035	ribonuclease, RNase A family, 1 (pancreatic) [Source:HGNC Symbol;Acc:HGNC:10044]	protein_coding
ENSG00000178385	0.290899	4.99566	0.0772468	0.584518	ENSG00000178385	2	207828303	208025560	PLEKHM3	389072	pleckstrin homology domain containing, family M, member 3 [Source:HGNC Symbol;Acc:HGNC:34006]	protein_coding
ENSG00000100938	0.293113	5.53024	0.0772619	0.584518	ENSG00000100938	14	24232422	24239242	GMPR2	51292	guanosine monophosphate reductase 2 [Source:HGNC Symbol;Acc:HGNC:4377]	protein_coding
ENSG00000137414	0.338077	6.28393	0.0773356	0.584755	ENSG00000137414	6	17600355	17611719	FAM8A1	51439	family with sequence similarity 8, member A1 [Source:HGNC Symbol;Acc:HGNC:16372]	protein_coding
ENSG00000100647	0.322208	7.5174	0.0774187	0.584965	ENSG00000100647	14	69611596	69715142	SUSD6	9766	sushi domain containing 6 [Source:HGNC Symbol;Acc:HGNC:19956]	protein_coding
ENSG00000136404	0.39769	4.62071	0.077448	0.584965	ENSG00000136404	15	83107407	83144854	TM6SF1	53346	transmembrane 6 superfamily member 1 [Source:HGNC Symbol;Acc:HGNC:11860]	protein_coding
ENSG00000162999	0.459604	0.754139	0.0775376	0.585322	ENSG00000162999	2	183078559	183100005	DUSP19	142679	dual specificity phosphatase 19 [Source:HGNC Symbol;Acc:HGNC:18894]	protein_coding
ENSG00000102858	0.373058	6.26469	0.0776302	0.585701	ENSG00000102858	16	4616493	4690974	MGRN1	23295	mahogunin ring finger 1, E3 ubiquitin protein ligase [Source:HGNC Symbol;Acc:HGNC:20254]	protein_coding
ENSG00000215717	0.327828	5.34476	0.0776981	0.585894	ENSG00000215717	1	109089803	109096934	TMEM167B	56900	transmembrane protein 167B [Source:HGNC Symbol;Acc:HGNC:30187]	protein_coding
ENSG00000166046	0.374238	7.53192	0.077793	0.585931	ENSG00000166046	12	106301929	106347015	TCP11L2	255394	t-complex 11, testis-specific-like 2 [Source:HGNC Symbol;Acc:HGNC:28627]	protein_coding
ENSG00000132155	0.319541	7.945	0.0778212	0.585931	ENSG00000132155	3	12583601	12664226	RAF1	5894	Raf-1 proto-oncogene, serine/threonine kinase [Source:HGNC Symbol;Acc:HGNC:9829]	protein_coding
ENSG00000185728	0.304748	6.39753	0.0778303	0.585931	ENSG00000185728	8	63168553	63212786	YTHDF3	253943	YTH N(6)-methyladenosine RNA binding protein 3 [Source:HGNC Symbol;Acc:HGNC:26465]	protein_coding
ENSG00000150045	0.440447	4.12038	0.0778884	0.58605	ENSG00000150045	12	9827481	9845007	KLRF1	51348	killer cell lectin-like receptor subfamily F, member 1 [Source:HGNC Symbol;Acc:HGNC:13342]	protein_coding
ENSG00000136003	0.288554	5.96415	0.0779634	0.586275	ENSG00000136003	12	108562582	108569384	ISCU	23479	iron-sulfur cluster assembly enzyme [Source:HGNC Symbol;Acc:HGNC:29882]	protein_coding
ENSG00000091542	0.258849	5.96327	0.0780361	0.586275	ENSG00000091542	17	18183078	18209954	ALKBH5	54890	alkB homolog 5, RNA demethylase [Source:HGNC Symbol;Acc:HGNC:25996]	protein_coding
ENSG00000144677	0.544561	3.62907	0.0780455	0.586275	ENSG00000144677	3	37861960	37984469	CTDSPL	10217	CTD (carboxy-terminal domain, RNA polymerase II, polypeptide A) small phosphatase-like [Source:HGNC Symbol;Acc:HGNC:16890]	protein_coding
ENSG00000055332	0.325071	6.25151	0.0782592	0.587013	ENSG00000055332	2	37099210	37157065	EIF2AK2	5610	eukaryotic translation initiation factor 2-alpha kinase 2 [Source:HGNC Symbol;Acc:HGNC:9437]	protein_coding
ENSG00000214595	-0.503606	1.3259	0.0782798	0.587013	ENSG00000214595	2	54723499	54972025	EML6	400954	echinoderm microtubule associated protein like 6 [Source:HGNC Symbol;Acc:HGNC:35412]	protein_coding
ENSG00000108852	-0.779617	-0.637053	0.0782814	0.587013	ENSG00000108852	17	43875357	43909711	MPP2	4355	membrane protein, palmitoylated 2 (MAGUK p55 subfamily member 2) [Source:HGNC Symbol;Acc:HGNC:7220]	protein_coding
ENSG00000180979	0.291893	4.41694	0.0783493	0.587013	ENSG00000180979	15	42537820	42548802	LRRC57	255252	leucine rich repeat containing 57 [Source:HGNC Symbol;Acc:HGNC:26719]	protein_coding
ENSG00000154217	0.259387	5.64812	0.0783561	0.587013	ENSG00000154217	17	67377281	67697261	PITPNC1	26207	phosphatidylinositol transfer protein, cytoplasmic 1 [Source:HGNC Symbol;Acc:HGNC:21045]	protein_coding
ENSG00000110080	0.413045	4.68186	0.0786247	0.588706	ENSG00000110080	11	126355640	126440344	ST3GAL4	6484	ST3 beta-galactoside alpha-2,3-sialyltransferase 4 [Source:HGNC Symbol;Acc:HGNC:10864]	protein_coding
ENSG00000145332	0.315344	4.97279	0.0786841	0.588831	ENSG00000145332	4	87160103	87240314	KLHL8	57563	kelch-like family member 8 [Source:HGNC Symbol;Acc:HGNC:18644]	protein_coding
ENSG00000140575	0.301471	9.42166	0.078899	0.59012	ENSG00000140575	15	90388218	90502243	IQGAP1	8826	IQ motif containing GTPase activating protein 1 [Source:HGNC Symbol;Acc:HGNC:6110]	protein_coding
ENSG00000214787	-0.363142	2.8846	0.0789754	0.590372	ENSG00000214787	11	60201253	60243088	MS4A4E	643680	membrane-spanning 4-domains, subfamily A, member 4E [Source:HGNC Symbol;Acc:HGNC:14284]	protein_coding
ENSG00000149212	0.378904	7.73679	0.0791251	0.59054	ENSG00000149212	11	95165540	95232541	SESN3	143686	sestrin 3 [Source:HGNC Symbol;Acc:HGNC:23060]	protein_coding
ENSG00000198624	0.266966	7.23521	0.0791612	0.59054	ENSG00000198624	5	151181052	151224145	CCDC69	26112	coiled-coil domain containing 69 [Source:HGNC Symbol;Acc:HGNC:24487]	protein_coding
ENSG00000142408	-0.689303	1.254	0.0791734	0.59054	ENSG00000142408	19	53963040	53990215	CACNG8	59283	calcium channel, voltage-dependent, gamma subunit 8 [Source:HGNC Symbol;Acc:HGNC:13628]	protein_coding
ENSG00000145012	0.28605	7.24017	0.0791974	0.59054	ENSG00000145012	3	188153284	188890671	LPP	4026	LIM domain containing preferred translocation partner in lipoma [Source:HGNC Symbol;Acc:HGNC:6679]	protein_coding
ENSG00000100503	0.310297	8.30368	0.0792443	0.59054	ENSG00000100503	14	50719763	50831121	NIN	51199	ninein (GSK3B interacting protein) [Source:HGNC Symbol;Acc:HGNC:14906]	protein_coding
ENSG00000095303	0.415357	6.05604	0.0792541	0.59054	ENSG00000095303	9	122370530	122395703	PTGS1	5742	prostaglandin-endoperoxide synthase 1 (prostaglandin G/H synthase and cyclooxygenase) [Source:HGNC Symbol;Acc:HGNC:9604]	protein_coding
ENSG00000196155	-0.446861	2.61896	0.0793237	0.590739	ENSG00000196155	16	67277510	67289499	PLEKHG4	25894	pleckstrin homology domain containing, family G (with RhoGef domain) member 4 [Source:HGNC Symbol;Acc:HGNC:24501]	protein_coding
ENSG00000197943	0.34444	7.66024	0.0793778	0.590824	ENSG00000197943	16	81739097	81962693	PLCG2	5336	phospholipase C, gamma 2 (phosphatidylinositol-specific) [Source:HGNC Symbol;Acc:HGNC:9066]	protein_coding
ENSG00000139044	-0.910516	1.15396	0.079477	0.591244	ENSG00000139044	12	460364	563509	B4GALNT3	283358	beta-1,4-N-acetyl-galactosaminyl transferase 3 [Source:HGNC Symbol;Acc:HGNC:24137]	protein_coding
ENSG00000215695	0.309749	4.29084	0.0796436	0.592165	ENSG00000215695	1	15659869	15661722	RSC1A1	6248	regulatory solute carrier protein, family 1, member 1 [Source:HGNC Symbol;Acc:HGNC:10458]	protein_coding
ENSG00000221823	0.345628	6.35426	0.0798324	0.593085	ENSG00000221823	2	68178857	68256237	PPP3R1	5534	protein phosphatase 3, regulatory subunit B, alpha [Source:HGNC Symbol;Acc:HGNC:9317]	protein_coding
ENSG00000064270	1.37014	-0.174743	0.0798583	0.593085	ENSG00000064270	16	84368527	84464187	ATP2C2	9914	ATPase, Ca++ transporting, type 2C, member 2 [Source:HGNC Symbol;Acc:HGNC:29103]	protein_coding
ENSG00000149418	-0.374955	3.63312	0.0798961	0.593085	ENSG00000149418	11	130159562	130210376	ST14	6768	suppression of tumorigenicity 14 (colon carcinoma) [Source:HGNC Symbol;Acc:HGNC:11344]	protein_coding
ENSG00000051620	0.351065	6.0854	0.0804445	0.596827	ENSG00000051620	6	138403531	138422197	HEBP2	23593	heme binding protein 2 [Source:HGNC Symbol;Acc:HGNC:15716]	protein_coding
ENSG00000203485	-0.362627	3.98742	0.0804866	0.596827	ENSG00000203485	14	104689606	104722535	INF2	64423	inverted formin, FH2 and WH2 domain containing [Source:HGNC Symbol;Acc:HGNC:23791]	protein_coding
ENSG00000173262	0.990758	1.63668	0.0806066	0.597137	ENSG00000173262	12	7812512	7891148	SLC2A14	144195	solute carrier family 2 (facilitated glucose transporter), member 14 [Source:HGNC Symbol;Acc:HGNC:18301]	protein_coding
ENSG00000180875	-0.676302	-1.48265	0.0806156	0.597137	ENSG00000180875	1	240489573	240612149	GREM2	64388	gremlin 2, DAN family BMP antagonist [Source:HGNC Symbol;Acc:HGNC:17655]	protein_coding
ENSG00000101751	0.2627	4.29255	0.080658	0.597137	ENSG00000101751	18	54269404	54321266	POLI	11201	polymerase (DNA directed) iota [Source:HGNC Symbol;Acc:HGNC:9182]	protein_coding
ENSG00000259075	0.288935	4.35125	0.0807425	0.597423	ENSG00000259075	12	89519408	89526262	POC1B-GALNT4	100528030	POC1B-GALNT4 readthrough [Source:HGNC Symbol;Acc:HGNC:42957]	protein_coding
ENSG00000133872	0.303742	7.75888	0.0808208	0.597423	ENSG00000133872	8	30063012	30083208	SARAF	51669	store-operated calcium entry-associated regulatory factor [Source:HGNC Symbol;Acc:HGNC:28789]	protein_coding
ENSG00000174529	0.406124	1.69413	0.0808263	0.597423	ENSG00000174529	1	205083129	205084460	TMEM81	388730	transmembrane protein 81 [Source:HGNC Symbol;Acc:HGNC:32349]	protein_coding
ENSG00000068323	0.345649	6.21639	0.0808779	0.597485	ENSG00000068323	X	49028726	49043486	TFE3	7030	transcription factor binding to IGHM enhancer 3 [Source:HGNC Symbol;Acc:HGNC:11752]	protein_coding
ENSG00000204386	0.292427	4.71788	0.081036	0.597699	ENSG00000204386	6	31857659	31862906	NEU1	4758	sialidase 1 (lysosomal sialidase) [Source:HGNC Symbol;Acc:HGNC:7758]	protein_coding
ENSG00000168214	0.326772	6.82807	0.0810779	0.597699	ENSG00000168214	4	26163455	26435131	RBPJ	3516	recombination signal binding protein for immunoglobulin kappa J region [Source:HGNC Symbol;Acc:HGNC:5724]	protein_coding
ENSG00000101752	0.259599	5.71652	0.0810948	0.597699	ENSG00000101752	18	21704957	21870957	MIB1	57534	mindbomb E3 ubiquitin protein ligase 1 [Source:HGNC Symbol;Acc:HGNC:21086]	protein_coding
ENSG00000182504	0.28447	4.03621	0.0811896	0.597699	ENSG00000182504	3	101723925	101770562	CEP97	79598	centrosomal protein 97kDa [Source:HGNC Symbol;Acc:HGNC:26244]	protein_coding
ENSG00000186350	0.366647	7.95675	0.081246	0.597699	ENSG00000186350	9	134317098	134440585	RXRA	6256	retinoid X receptor, alpha [Source:HGNC Symbol;Acc:HGNC:10477]	protein_coding
ENSG00000185432	-0.391665	5.2665	0.0812778	0.597699	ENSG00000185432	12	50923472	50932517	METTL7A	25840	methyltransferase like 7A [Source:HGNC Symbol;Acc:HGNC:24550]	protein_coding
ENSG00000184730	0.369366	6.49412	0.0812831	0.597699	ENSG00000184730	16	28494649	28498970	APOBR	55911	apolipoprotein B receptor [Source:HGNC Symbol;Acc:HGNC:24087]	protein_coding
ENSG00000112983	0.262424	5.13814	0.0813178	0.597699	ENSG00000112983	5	138139766	138178986	BRD8	10902	bromodomain containing 8 [Source:HGNC Symbol;Acc:HGNC:19874]	protein_coding
ENSG00000158195	0.337406	7.83996	0.0813749	0.597699	ENSG00000158195	1	27404226	27490158	WASF2	10163	WAS protein family, member 2 [Source:HGNC Symbol;Acc:HGNC:12733]	protein_coding
ENSG00000243646	0.334432	6.22315	0.0813814	0.597699	ENSG00000243646	21	33266358	33297234	IL10RB	3588	interleukin 10 receptor, beta [Source:HGNC Symbol;Acc:HGNC:5965]	protein_coding
ENSG00000160211	0.323033	6.04213	0.0813826	0.597699	ENSG00000160211	X	154531391	154547572	G6PD	2539	glucose-6-phosphate dehydrogenase [Source:HGNC Symbol;Acc:HGNC:4057]	protein_coding
ENSG00000157322	0.977746	0.41861	0.0814572	0.59793	ENSG00000157322	16	69950705	69964452	CLEC18A	283971	C-type lectin domain family 18, member A [Source:HGNC Symbol;Acc:HGNC:30388]	protein_coding
ENSG00000113595	0.305925	4.42723	0.0815737	0.598467	ENSG00000113595	5	65589680	65625975	TRIM23	373	tripartite motif containing 23 [Source:HGNC Symbol;Acc:HGNC:660]	protein_coding
ENSG00000164741	0.589993	-0.522042	0.0817224	0.599007	ENSG00000164741	8	13083361	13604610	DLC1	10395	DLC1 Rho GTPase activating protein [Source:HGNC Symbol;Acc:HGNC:2897]	protein_coding
ENSG00000107864	0.336666	3.36697	0.081734	0.599007	ENSG00000107864	10	92046692	92291087	CPEB3	22849	cytoplasmic polyadenylation element binding protein 3 [Source:HGNC Symbol;Acc:HGNC:21746]	protein_coding
ENSG00000064547	0.341732	5.47694	0.0818376	0.599305	ENSG00000064547	19	19623668	19628930	LPAR2	9170	lysophosphatidic acid receptor 2 [Source:HGNC Symbol;Acc:HGNC:3168]	protein_coding
ENSG00000151461	0.266045	5.8545	0.0819011	0.599305	ENSG00000151461	10	11920022	12043170	UPF2	26019	UPF2 regulator of nonsense transcripts homolog (yeast) [Source:HGNC Symbol;Acc:HGNC:17854]	protein_coding
ENSG00000154451	0.317502	7.58699	0.0819047	0.599305	ENSG00000154451	1	89258950	89272804	GBP5	115362	guanylate binding protein 5 [Source:HGNC Symbol;Acc:HGNC:19895]	protein_coding
ENSG00000119280	0.472523	3.11074	0.0819942	0.599383	ENSG00000119280	1	230837119	230869589	C1orf198	84886	chromosome 1 open reading frame 198 [Source:HGNC Symbol;Acc:HGNC:25900]	protein_coding
ENSG00000135365	0.327235	6.70382	0.0820021	0.599383	ENSG00000135365	11	45929323	46121178	PHF21A	51317	PHD finger protein 21A [Source:HGNC Symbol;Acc:HGNC:24156]	protein_coding
ENSG00000163041	0.382004	7.67358	0.0820923	0.599432	ENSG00000163041	1	226061851	226072001	H3F3A	3020	H3 histone, family 3A [Source:HGNC Symbol;Acc:HGNC:4764]	protein_coding
ENSG00000123130	0.322062	4.76512	0.0820956	0.599432	ENSG00000123130	X	23702253	23766475	ACOT9	23597	acyl-CoA thioesterase 9 [Source:HGNC Symbol;Acc:HGNC:17152]	protein_coding
ENSG00000109684	1.17373	0.626144	0.082242	0.600011	ENSG00000109684	4	10486395	10684865	CLNK	116449	cytokine-dependent hematopoietic cell linker [Source:HGNC Symbol;Acc:HGNC:17438]	protein_coding
ENSG00000181192	0.304168	5.37486	0.0823246	0.600011	ENSG00000181192	10	12068972	12123225	DHTKD1	55526	dehydrogenase E1 and transketolase domain containing 1 [Source:HGNC Symbol;Acc:HGNC:23537]	protein_coding
ENSG00000120217	0.486419	3.22172	0.0823318	0.600011	ENSG00000120217	9	5450503	5470566	CD274	29126	CD274 molecule [Source:HGNC Symbol;Acc:HGNC:17635]	protein_coding
ENSG00000168918	0.286729	8.03789	0.0824262	0.600011	ENSG00000168918	2	233059967	233207903	INPP5D	3635	inositol polyphosphate-5-phosphatase, 145kDa [Source:HGNC Symbol;Acc:HGNC:6079]	protein_coding
ENSG00000042753	0.321244	4.7918	0.082464	0.600011	ENSG00000042753	19	46838136	46850992	AP2S1	1175	adaptor-related protein complex 2, sigma 1 subunit [Source:HGNC Symbol;Acc:HGNC:565]	protein_coding
ENSG00000254402	0.608238	-0.538142	0.0824794	0.600011	ENSG00000254402	8	144522377	144527032	LRRC24	441381	leucine rich repeat containing 24 [Source:HGNC Symbol;Acc:HGNC:28947]	protein_coding
ENSG00000168769	0.347224	8.56331	0.0824929	0.600011	ENSG00000168769	4	105145875	105279816	TET2	54790	tet methylcytosine dioxygenase 2 [Source:HGNC Symbol;Acc:HGNC:25941]	protein_coding
ENSG00000179454	0.269949	5.15378	0.0825221	0.600011	ENSG00000179454	14	44924319	45042322	KLHL28	54813	kelch-like family member 28 [Source:HGNC Symbol;Acc:HGNC:19741]	protein_coding
ENSG00000251192	0.36568	3.16454	0.0826139	0.600283	ENSG00000251192	X	46497727	46545457	ZNF674	641339	zinc finger protein 674 [Source:HGNC Symbol;Acc:HGNC:17625]	protein_coding
ENSG00000130590	-0.435787	1.54902	0.0826464	0.600283	ENSG00000130590	20	63974113	63980008	SAMD10	140700	sterile alpha motif domain containing 10 [Source:HGNC Symbol;Acc:HGNC:16129]	protein_coding
ENSG00000225190	0.317381	6.59851	0.0827916	0.600664	ENSG00000225190	17	45435900	45490749	PLEKHM1	9842	pleckstrin homology domain containing, family M (with RUN domain) member 1 [Source:HGNC Symbol;Acc:HGNC:29017]	protein_coding
ENSG00000135932	0.307015	6.98241	0.0828886	0.600664	ENSG00000135932	2	230712845	230821075	CAB39	51719	calcium binding protein 39 [Source:HGNC Symbol;Acc:HGNC:20292]	protein_coding
ENSG00000205726	0.353789	3.87175	0.0829386	0.600664	ENSG00000205726	21	33642400	33899861	ITSN1	6453	intersectin 1 (SH3 domain protein) [Source:HGNC Symbol;Acc:HGNC:6183]	protein_coding
ENSG00000164849	0.630414	5.11349	0.0830441	0.600664	ENSG00000164849	7	1044576	1059261	GPR146	115330	G protein-coupled receptor 146 [Source:HGNC Symbol;Acc:HGNC:21718]	protein_coding
ENSG00000013523	-0.271616	4.22136	0.0830711	0.600664	ENSG00000013523	14	76786178	76826246	ANGEL1	23357	angel homolog 1 (Drosophila) [Source:HGNC Symbol;Acc:HGNC:19961]	protein_coding
ENSG00000168268	-0.520598	0.60296	0.0830997	0.600664	ENSG00000168268	3	52524385	52535054	NT5DC2	64943	5'-nucleotidase domain containing 2 [Source:HGNC Symbol;Acc:HGNC:25717]	protein_coding
ENSG00000144118	0.418186	6.36831	0.0831066	0.600664	ENSG00000144118	2	120240064	120294713	RALB	5899	v-ral simian leukemia viral oncogene homolog B [Source:HGNC Symbol;Acc:HGNC:9840]	protein_coding
ENSG00000243156	-0.319985	5.202	0.0831338	0.600664	ENSG00000243156	22	17787649	18024559	MICAL3	57553	microtubule associated monooxygenase, calponin and LIM domain containing 3 [Source:HGNC Symbol;Acc:HGNC:24694]	protein_coding
ENSG00000187862	-0.645221	1.03871	0.083143	0.600664	ENSG00000187862	1	156579727	156586770	TTC24	164118	tetratricopeptide repeat domain 24 [Source:HGNC Symbol;Acc:HGNC:32348]	protein_coding
ENSG00000264813	-0.611065	-0.514468	0.0831685	0.600664	ENSG00000264813	17	63484817	63521848	CTD-2501B8.1	NA	Uncharacterized protein [Source:UniProtKB/TrEMBL;Acc:F6X3S4]	protein_coding
ENSG00000129347	-0.274914	4.46037	0.0831768	0.600664	ENSG00000129347	19	10553078	10566037	KRI1	65095	KRI1 homolog [Source:HGNC Symbol;Acc:HGNC:25769]	protein_coding
ENSG00000145700	-0.661749	-0.363535	0.0833427	0.60129	ENSG00000145700	5	75068275	75236878	ANKRD31	256006	ankyrin repeat domain 31 [Source:HGNC Symbol;Acc:HGNC:26853]	protein_coding
ENSG00000050438	-0.354727	3.37351	0.0833506	0.60129	ENSG00000050438	12	51391317	51515763	SLC4A8	9498	solute carrier family 4, sodium bicarbonate cotransporter, member 8 [Source:HGNC Symbol;Acc:HGNC:11034]	protein_coding
ENSG00000117155	0.323801	3.14695	0.0834204	0.60148	ENSG00000117155	1	84643707	84690803	SSX2IP	117178	synovial sarcoma, X breakpoint 2 interacting protein [Source:HGNC Symbol;Acc:HGNC:16509]	protein_coding
ENSG00000134864	-0.51352	1.94373	0.0835302	0.601731	ENSG00000134864	13	100530164	100589528	GGACT	87769	gamma-glutamylamine cyclotransferase [Source:HGNC Symbol;Acc:HGNC:25100]	protein_coding
ENSG00000182511	0.331659	6.52162	0.0835424	0.601731	ENSG00000182511	15	90883695	90895776	FES	2242	FES proto-oncogene, tyrosine kinase [Source:HGNC Symbol;Acc:HGNC:3657]	protein_coding
ENSG00000134996	0.308119	6.47159	0.0836244	0.601929	ENSG00000134996	9	75088543	75147265	OSTF1	26578	osteoclast stimulating factor 1 [Source:HGNC Symbol;Acc:HGNC:8510]	protein_coding
ENSG00000124788	0.304038	7.12684	0.0836982	0.601929	ENSG00000124788	6	16299112	16761491	ATXN1	6310	ataxin 1 [Source:HGNC Symbol;Acc:HGNC:10548]	protein_coding
ENSG00000084764	0.48525	1.78661	0.0837004	0.601929	ENSG00000084764	2	26970612	27027196	MAPRE3	22924	microtubule-associated protein, RP/EB family, member 3 [Source:HGNC Symbol;Acc:HGNC:6892]	protein_coding
ENSG00000143198	-0.321615	3.99949	0.0837986	0.602322	ENSG00000143198	1	165630861	165661796	MGST3	4259	microsomal glutathione S-transferase 3 [Source:HGNC Symbol;Acc:HGNC:7064]	protein_coding
ENSG00000181631	0.399705	7.10635	0.083917	0.602859	ENSG00000181631	3	151326312	151329548	P2RY13	53829	purinergic receptor P2Y, G-protein coupled, 13 [Source:HGNC Symbol;Acc:HGNC:4537]	protein_coding
ENSG00000196218	-0.4642	0.680404	0.0839993	0.603137	ENSG00000196218	19	38433699	38587564	RYR1	6261	ryanodine receptor 1 (skeletal) [Source:HGNC Symbol;Acc:HGNC:10483]	protein_coding
ENSG00000136573	-0.550316	3.92398	0.0841113	0.603483	ENSG00000136573	8	11494001	11564604	BLK	640	BLK proto-oncogene, Src family tyrosine kinase [Source:HGNC Symbol;Acc:HGNC:1057]	protein_coding
ENSG00000111647	0.323024	6.05585	0.0841349	0.603483	ENSG00000111647	12	100028455	100142848	UHRF1BP1L	23074	UHRF1 binding protein 1-like [Source:HGNC Symbol;Acc:HGNC:29102]	protein_coding
ENSG00000177156	0.361003	8.28465	0.0842784	0.603565	ENSG00000177156	11	747329	765024	TALDO1	6888	transaldolase 1 [Source:HGNC Symbol;Acc:HGNC:11559]	protein_coding
ENSG00000041515	1.09509	-0.132106	0.0843138	0.603565	ENSG00000041515	13	108596152	109208007	MYO16	23026	myosin XVI [Source:HGNC Symbol;Acc:HGNC:29822]	protein_coding
ENSG00000105519	-0.265884	4.16345	0.0843165	0.603565	ENSG00000105519	19	5911707	5916208	CAPS	828	calcyphosine [Source:HGNC Symbol;Acc:HGNC:1487]	protein_coding
ENSG00000163788	0.281131	7.53187	0.0843517	0.603565	ENSG00000163788	3	43286512	43424764	SNRK	54861	SNF related kinase [Source:HGNC Symbol;Acc:HGNC:30598]	protein_coding
ENSG00000276085	-1.17553	-0.835511	0.0843816	0.603565	ENSG00000276085	17	36194869	36196758	CCL3L3	6349	chemokine (C-C motif) ligand 3-like 3 [Source:HGNC Symbol;Acc:HGNC:30554]	protein_coding
ENSG00000007944	0.280746	5.78978	0.0844082	0.603565	ENSG00000007944	6	16129125	16148248	MYLIP	29116	myosin regulatory light chain interacting protein [Source:HGNC Symbol;Acc:HGNC:21155]	protein_coding
ENSG00000130939	0.28192	6.15621	0.0844529	0.603572	ENSG00000130939	1	10032832	10181239	UBE4B	10277	ubiquitination factor E4B [Source:HGNC Symbol;Acc:HGNC:12500]	protein_coding
ENSG00000105483	0.29439	7.82983	0.0845154	0.603668	ENSG00000105483	19	48180770	48255946	CARD8	22900	caspase recruitment domain family, member 8 [Source:HGNC Symbol;Acc:HGNC:17057]	protein_coding
ENSG00000138594	0.283753	6.64103	0.0846019	0.603668	ENSG00000138594	15	51829628	51947295	TMOD3	29766	tropomodulin 3 (ubiquitous) [Source:HGNC Symbol;Acc:HGNC:11873]	protein_coding
ENSG00000143164	0.334491	5.90242	0.0846288	0.603668	ENSG00000143164	1	167935783	168075843	DCAF6	55827	DDB1 and CUL4 associated factor 6 [Source:HGNC Symbol;Acc:HGNC:30002]	protein_coding
ENSG00000186642	0.58756	0.798503	0.0847173	0.603668	ENSG00000186642	11	72576141	72674591	PDE2A	5138	phosphodiesterase 2A, cGMP-stimulated [Source:HGNC Symbol;Acc:HGNC:8777]	protein_coding
ENSG00000137073	0.385121	5.47862	0.0847786	0.603668	ENSG00000137073	9	33921693	34048949	UBAP2	55833	ubiquitin associated protein 2 [Source:HGNC Symbol;Acc:HGNC:14185]	protein_coding
ENSG00000159496	0.490198	3.5149	0.0848338	0.603668	ENSG00000159496	22	23688136	23699176	RGL4	266747	ral guanine nucleotide dissociation stimulator-like 4 [Source:HGNC Symbol;Acc:HGNC:31911]	protein_coding
ENSG00000171862	0.350879	8.44735	0.0848355	0.603668	ENSG00000171862	10	87863113	87971930	PTEN	5728	phosphatase and tensin homolog [Source:HGNC Symbol;Acc:HGNC:9588]	protein_coding
ENSG00000118514	0.578544	-0.026374	0.0848491	0.603668	ENSG00000118514	6	134917390	134950122	ALDH8A1	64577	aldehyde dehydrogenase 8 family, member A1 [Source:HGNC Symbol;Acc:HGNC:15471]	protein_coding
ENSG00000175868	0.619916	-0.37001	0.084923	0.603668	ENSG00000175868	11	14904997	15082342	CALCB	797	calcitonin-related polypeptide beta [Source:HGNC Symbol;Acc:HGNC:1438]	protein_coding
ENSG00000242247	0.26247	5.25458	0.0849264	0.603668	ENSG00000242247	22	42796502	42858106	ARFGAP3	26286	ADP-ribosylation factor GTPase activating protein 3 [Source:HGNC Symbol;Acc:HGNC:661]	protein_coding
ENSG00000203812	0.703001	-0.951126	0.0849467	0.603668	ENSG00000203812	1	149842188	149842736	HIST2H2AA3	8337	histone cluster 2, H2aa3 [Source:HGNC Symbol;Acc:HGNC:4736]	protein_coding
ENSG00000121104	0.347915	6.6915	0.0850069	0.603785	ENSG00000121104	17	49710332	49789180	FAM117A	81558	family with sequence similarity 117, member A [Source:HGNC Symbol;Acc:HGNC:24179]	protein_coding
ENSG00000071243	0.280354	3.9143	0.0851276	0.604119	ENSG00000071243	7	120950749	120977216	ING3	54556	inhibitor of growth family, member 3 [Source:HGNC Symbol;Acc:HGNC:14587]	protein_coding
ENSG00000112473	0.252954	4.53473	0.0851414	0.604119	ENSG00000112473	6	33200445	33204439	SLC39A7	7922	solute carrier family 39 (zinc transporter), member 7 [Source:HGNC Symbol;Acc:HGNC:4927]	protein_coding
ENSG00000144711	0.330122	7.8863	0.0853087	0.6048	ENSG00000144711	3	12897220	13073117	IQSEC1	9922	IQ motif and Sec7 domain 1 [Source:HGNC Symbol;Acc:HGNC:29112]	protein_coding
ENSG00000169180	0.337954	9.42508	0.0853357	0.6048	ENSG00000169180	16	28097979	28211920	XPO6	23214	exportin 6 [Source:HGNC Symbol;Acc:HGNC:19733]	protein_coding
ENSG00000101773	0.456295	2.68617	0.08537	0.6048	ENSG00000101773	18	22798261	23026488	RBBP8	5932	retinoblastoma binding protein 8 [Source:HGNC Symbol;Acc:HGNC:9891]	protein_coding
ENSG00000109805	0.644671	0.858062	0.0854123	0.6048	ENSG00000109805	4	17810902	17844862	NCAPG	64151	non-SMC condensin I complex, subunit G [Source:HGNC Symbol;Acc:HGNC:24304]	protein_coding
ENSG00000197153	0.369036	3.34796	0.0855323	0.605339	ENSG00000197153	6	27890382	27893106	HIST1H3J	8356	histone cluster 1, H3j [Source:HGNC Symbol;Acc:HGNC:4774]	protein_coding
ENSG00000108256	0.276372	7.91272	0.0856013	0.605518	ENSG00000108256	17	29255836	29294118	NUFIP2	57532	nuclear fragile X mental retardation protein interacting protein 2 [Source:HGNC Symbol;Acc:HGNC:17634]	protein_coding
ENSG00000172007	0.365804	4.22641	0.0856963	0.605879	ENSG00000172007	4	139453232	139476609	RAB33B	83452	RAB33B, member RAS oncogene family [Source:HGNC Symbol;Acc:HGNC:16075]	protein_coding
ENSG00000232810	-0.415955	2.76786	0.0857725	0.606108	ENSG00000232810	6	31575567	31578336	TNF	7124	tumor necrosis factor [Source:HGNC Symbol;Acc:HGNC:11892]	protein_coding
ENSG00000189308	0.261988	4.58291	0.0858636	0.606442	ENSG00000189308	4	82909973	83012926	LIN54	132660	lin-54 DREAM MuvB core complex component [Source:HGNC Symbol;Acc:HGNC:25397]	protein_coding
ENSG00000168229	-0.432136	4.80921	0.0859224	0.606547	ENSG00000168229	14	52267713	52276724	PTGDR	5729	prostaglandin D2 receptor (DP) [Source:HGNC Symbol;Acc:HGNC:9591]	protein_coding
ENSG00000130724	0.298716	5.3701	0.0859917	0.606726	ENSG00000130724	19	58551566	58555124	CHMP2A	27243	charged multivesicular body protein 2A [Source:HGNC Symbol;Acc:HGNC:30216]	protein_coding
ENSG00000143179	-0.308111	3.23409	0.0860544	0.606859	ENSG00000143179	1	165827531	165911618	UCK2	7371	uridine-cytidine kinase 2 [Source:HGNC Symbol;Acc:HGNC:12562]	protein_coding
ENSG00000160588	0.41259	6.4061	0.0861599	0.606904	ENSG00000160588	11	118226690	118252350	MPZL3	196264	myelin protein zero-like 3 [Source:HGNC Symbol;Acc:HGNC:27279]	protein_coding
ENSG00000100324	-0.288194	4.11999	0.086222	0.606904	ENSG00000100324	22	39399741	39437060	TAB1	10454	TGF-beta activated kinase 1/MAP3K7 binding protein 1 [Source:HGNC Symbol;Acc:HGNC:18157]	protein_coding
ENSG00000104853	0.264441	5.0632	0.0862549	0.606904	ENSG00000104853	19	44954585	44993341	CLPTM1	1209	cleft lip and palate associated transmembrane protein 1 [Source:HGNC Symbol;Acc:HGNC:2087]	protein_coding
ENSG00000096063	0.468233	6.33007	0.0862792	0.606904	ENSG00000096063	6	35832966	35921342	SRPK1	6732	SRSF protein kinase 1 [Source:HGNC Symbol;Acc:HGNC:11305]	protein_coding
ENSG00000167074	-0.385631	2.76716	0.0862887	0.606904	ENSG00000167074	22	41367333	41399326	TEF	7008	thyrotrophic embryonic factor [Source:HGNC Symbol;Acc:HGNC:11722]	protein_coding
ENSG00000168564	0.272122	4.07031	0.0863242	0.606904	ENSG00000168564	4	183444591	183448198	CDKN2AIP	55602	CDKN2A interacting protein [Source:HGNC Symbol;Acc:HGNC:24325]	protein_coding
ENSG00000172354	0.329058	7.03561	0.0864502	0.607453	ENSG00000172354	7	100673531	100679174	GNB2	2783	guanine nucleotide binding protein (G protein), beta polypeptide 2 [Source:HGNC Symbol;Acc:HGNC:4398]	protein_coding
ENSG00000000938	0.333704	8.45152	0.0864932	0.607453	ENSG00000000938	1	27612064	27635277	FGR	2268	FGR proto-oncogene, Src family tyrosine kinase [Source:HGNC Symbol;Acc:HGNC:3697]	protein_coding
ENSG00000140961	0.458409	1.34142	0.0865342	0.607453	ENSG00000140961	16	83948282	83966332	OSGIN1	29948	oxidative stress induced growth inhibitor 1 [Source:HGNC Symbol;Acc:HGNC:30093]	protein_coding
ENSG00000143226	0.400414	9.43375	0.0865996	0.607604	ENSG00000143226	1	161505430	161524013	FCGR2A	2212	Fc fragment of IgG, low affinity IIa, receptor (CD32) [Source:HGNC Symbol;Acc:HGNC:3616]	protein_coding
ENSG00000197057	0.591029	4.60008	0.0866583	0.607707	ENSG00000197057	4	36281622	36345756	DTHD1	401124	death domain containing 1 [Source:HGNC Symbol;Acc:HGNC:37261]	protein_coding
ENSG00000198270	-0.298049	3.58034	0.086744	0.608	ENSG00000198270	12	111931282	112013185	TMEM116	89894	transmembrane protein 116 [Source:HGNC Symbol;Acc:HGNC:25084]	protein_coding
ENSG00000217128	0.316536	6.81185	0.0867885	0.608003	ENSG00000217128	5	131641714	131797063	FNIP1	96459	folliculin interacting protein 1 [Source:HGNC Symbol;Acc:HGNC:29418]	protein_coding
ENSG00000267385	0.40506	3.40206	0.086833	0.608007	ENSG00000267385	19	4528427	4540067	CTB-50L17.14	NA	Uncharacterized protein [Source:UniProtKB/TrEMBL;Acc:K7EIL1]	protein_coding
ENSG00000215301	0.314077	8.5756	0.0869209	0.608314	ENSG00000215301	X	41333348	41364472	DDX3X	1654	DEAD (Asp-Glu-Ala-Asp) box helicase 3, X-linked [Source:HGNC Symbol;Acc:HGNC:2745]	protein_coding
ENSG00000141401	-0.318833	5.04261	0.0870746	0.609082	ENSG00000141401	18	11981025	12030883	IMPA2	3613	inositol(myo)-1(or 4)-monophosphatase 2 [Source:HGNC Symbol;Acc:HGNC:6051]	protein_coding
ENSG00000160703	0.304964	4.38865	0.0874377	0.611312	ENSG00000160703	11	119166568	119184016	NLRX1	79671	NLR family member X1 [Source:HGNC Symbol;Acc:HGNC:29890]	protein_coding
ENSG00000251503	0.514933	-0.0570513	0.0875565	0.61144	ENSG00000251503	1	10430102	10452153	APITD1-CORT	100526739	APITD1-CORT readthrough [Source:HGNC Symbol;Acc:HGNC:38843]	protein_coding
ENSG00000089234	0.24893	4.86973	0.0875953	0.61144	ENSG00000089234	12	111642146	111685986	BRAP	8315	BRCA1 associated protein [Source:HGNC Symbol;Acc:HGNC:1099]	protein_coding
ENSG00000151116	0.318319	3.61427	0.0876266	0.61144	ENSG00000151116	11	18529609	18588747	UEVLD	55293	UEV and lactate/malate dehyrogenase domains [Source:HGNC Symbol;Acc:HGNC:30866]	protein_coding
ENSG00000169967	0.334213	7.78558	0.0876329	0.61144	ENSG00000169967	2	127298730	127388465	MAP3K2	10746	mitogen-activated protein kinase kinase kinase 2 [Source:HGNC Symbol;Acc:HGNC:6854]	protein_coding
ENSG00000037749	0.250665	4.71334	0.0877086	0.611659	ENSG00000037749	5	154038906	154220478	MFAP3	4238	microfibrillar-associated protein 3 [Source:HGNC Symbol;Acc:HGNC:7034]	protein_coding
ENSG00000144668	0.538232	1.52905	0.0877778	0.611833	ENSG00000144668	3	37452115	37823514	ITGA9	3680	integrin, alpha 9 [Source:HGNC Symbol;Acc:HGNC:6145]	protein_coding
ENSG00000076351	-0.438222	2.32393	0.0878679	0.612147	ENSG00000076351	17	28394756	28407197	SLC46A1	113235	solute carrier family 46 (folate transporter), member 1 [Source:HGNC Symbol;Acc:HGNC:30521]	protein_coding
ENSG00000110446	0.300378	5.65859	0.0879297	0.612147	ENSG00000110446	11	60937083	60952530	SLC15A3	51296	solute carrier family 15 (oligopeptide transporter), member 3 [Source:HGNC Symbol;Acc:HGNC:18068]	protein_coding
ENSG00000181444	0.34582	4.95806	0.0879557	0.612147	ENSG00000181444	7	149764182	149773479	ZNF467	168544	zinc finger protein 467 [Source:HGNC Symbol;Acc:HGNC:23154]	protein_coding
ENSG00000006831	0.248903	5.4707	0.0880108	0.612222	ENSG00000006831	12	1688574	1788678	ADIPOR2	79602	adiponectin receptor 2 [Source:HGNC Symbol;Acc:HGNC:24041]	protein_coding
ENSG00000111846	-0.408726	3.41892	0.0882392	0.613075	ENSG00000111846	6	10492223	10629368	GCNT2	2651	glucosaminyl (N-acetyl) transferase 2, I-branching enzyme (I blood group) [Source:HGNC Symbol;Acc:HGNC:4204]	protein_coding
ENSG00000108061	0.323107	6.50717	0.0882777	0.613075	ENSG00000108061	10	110919547	111013667	SHOC2	8036	SHOC2 leucine-rich repeat scaffold protein [Source:HGNC Symbol;Acc:HGNC:15454]	protein_coding
ENSG00000109670	0.262442	5.92944	0.0882924	0.613075	ENSG00000109670	4	152321259	152536101	FBXW7	55294	F-box and WD repeat domain containing 7, E3 ubiquitin protein ligase [Source:HGNC Symbol;Acc:HGNC:16712]	protein_coding
ENSG00000104626	0.338834	3.78351	0.0883108	0.613075	ENSG00000104626	8	9002147	9116746	ERI1	90459	exoribonuclease 1 [Source:HGNC Symbol;Acc:HGNC:23994]	protein_coding
ENSG00000083223	0.286749	7.85161	0.0884126	0.613474	ENSG00000083223	9	86287733	86354454	ZCCHC6	79670	zinc finger, CCHC domain containing 6 [Source:HGNC Symbol;Acc:HGNC:25817]	protein_coding
ENSG00000074319	0.256565	5.05123	0.0885282	0.613967	ENSG00000074319	11	18468336	18527232	TSG101	7251	tumor susceptibility 101 [Source:HGNC Symbol;Acc:HGNC:15971]	protein_coding
ENSG00000105072	0.469651	0.796743	0.0886077	0.614005	ENSG00000105072	19	16496311	16521352	C19orf44	84167	chromosome 19 open reading frame 44 [Source:HGNC Symbol;Acc:HGNC:26141]	protein_coding
ENSG00000277611	-0.585508	-0.236684	0.0886361	0.614005	ENSG00000277611	20	43540171	43569498	RP1-138B7.6	NA	Uncharacterized protein [Source:UniProtKB/TrEMBL;Acc:A0A087WWC5]	protein_coding
ENSG00000133106	0.525462	4.56555	0.088667	0.614005	ENSG00000133106	13	42886388	42992271	EPSTI1	94240	epithelial stromal interaction 1 (breast) [Source:HGNC Symbol;Acc:HGNC:16465]	protein_coding
ENSG00000212916	-0.483865	0.938871	0.0889272	0.615499	ENSG00000212916	1	232804892	232808407	MAP10	54627	microtubule-associated protein 10 [Source:HGNC Symbol;Acc:HGNC:29265]	protein_coding
ENSG00000186049	0.662642	2.85406	0.0889821	0.615571	ENSG00000186049	12	52607570	52618559	KRT73	319101	keratin 73, type II [Source:HGNC Symbol;Acc:HGNC:28928]	protein_coding
ENSG00000134480	0.266047	5.73639	0.0890496	0.615729	ENSG00000134480	5	87391494	87413019	CCNH	902	cyclin H [Source:HGNC Symbol;Acc:HGNC:1594]	protein_coding
[truncated: 11,823 more rows]

## Sheet: Sheet2
Supplemental Table S1 Differentially expressed genes between cases and controls
Gene	GeneID	logFC	logCPM	PValue	FDR	Ensembl_gene_id	Chromosome	Start_position	End_position	Known NMD substrate*	Entrezgene	Description	Gene_biotype
ZNF155	ENSG00000204920	-2.30769	1.69309	7.24167e-14	6.0982e-10	ENSG00000204920	19	43967862	43998325	No	7711	zinc finger protein 155 [Source:HGNC Symbol;Acc:HGNC:12940]	protein_coding
SMOX	ENSG00000088826	2.13383	5.59061	8.8239e-14	6.0982e-10	ENSG00000088826	20	4120980	4187747	Yes	54498	spermine oxidase [Source:HGNC Symbol;Acc:HGNC:15862]	protein_coding
OSBP2	ENSG00000184792	2.2246	7.30226	7.11281e-12	3.27711e-08	ENSG00000184792	22	30693782	30907824	No	23762	oxysterol binding protein 2 [Source:HGNC Symbol;Acc:HGNC:8504]	protein_coding
GPX3	ENSG00000211445	2.38708	1.37597	7.82185e-09	2.70284e-05	ENSG00000211445	5	151020438	151028993	No	2878	glutathione peroxidase 3 [Source:HGNC Symbol;Acc:HGNC:4555]	protein_coding
PRDX6	ENSG00000117592	0.916713	7.86887	1.74031e-07	0.000481091	ENSG00000117592	1	173477266	173488807	No	9588	peroxiredoxin 6 [Source:HGNC Symbol;Acc:HGNC:16753]	protein_coding
H1F0	ENSG00000189060	1.26674	4.40946	9.94699e-07	0.00213464	ENSG00000189060	22	37805093	37807436	No	3005	H1 histone family, member 0 [Source:HGNC Symbol;Acc:HGNC:4714]	protein_coding
ADGRG3	ENSG00000182885	1.328	6.82497	1.08107e-06	0.00213464	ENSG00000182885	16	57668187	57689378	No	222487	adhesion G protein-coupled receptor G3 [Source:HGNC Symbol;Acc:HGNC:13728]	protein_coding
CDC42EP2	ENSG00000149798	1.29232	6.30522	1.75676e-06	0.00246829	ENSG00000149798	11	65314818	65322429	Yes	10435	CDC42 effector protein (Rho GTPase binding) 2 [Source:HGNC Symbol;Acc:HGNC:16263]	protein_coding
TMCC2	ENSG00000133069	1.32112	5.77466	1.91306e-06	0.00246829	ENSG00000133069	1	205228176	205273343	No	9911	transmembrane and coiled-coil domain family 2 [Source:HGNC Symbol;Acc:HGNC:24239]	protein_coding
ATG2A	ENSG00000110046	0.960619	6.30525	1.93126e-06	0.00246829	ENSG00000110046	11	64894546	64917248	No	23130	autophagy related 2A [Source:HGNC Symbol;Acc:HGNC:29028]	protein_coding
HIST3H2A	ENSG00000181218	1.40334	1.67733	1.96435e-06	0.00246829	ENSG00000181218		228456979	228457873	No	92815	histone cluster 3, H2a [Source:HGNC Symbol;Acc:HGNC:20507]	protein_coding
PITHD1	ENSG00000057757	1.16918	6.62562	2.2885e-06	0.00263597	ENSG00000057757	1	23778405	23788232	No	57095	PITH (C-terminal proteasome-interacting domain of thioredoxin-like) domain containing 1 [Source:HGNC Symbol;Acc:HGNC:25022]	protein_coding
EREG	ENSG00000124882	2.2129	1.34767	3.33956e-06	0.00355073	ENSG00000124882	4	74365143	74388751	No	2069	epiregulin [Source:HGNC Symbol;Acc:HGNC:3443]	protein_coding
PTGFRN	ENSG00000134247	-1.67346	0.00924185	3.74647e-06	0.00369884	ENSG00000134247	1	116910057	116990358	No	5738	prostaglandin F2 receptor inhibitor [Source:HGNC Symbol;Acc:HGNC:9601]	protein_coding
CEBPD	ENSG00000221869	0.915407	5.68173	8.0268e-06	0.00739642	ENSG00000221869	8	47736909	47739086	No	1052	CCAAT/enhancer binding protein (C/EBP), delta [Source:HGNC Symbol;Acc:HGNC:1835]	protein_coding
GABARAPL1	ENSG00000139112	0.912052	5.8275	1.07568e-05	0.00929255	ENSG00000139112	12	10212458	10223130	Yes	23710	GABA(A) receptor-associated protein like 1 [Source:HGNC Symbol;Acc:HGNC:4068]	protein_coding
FBXO9	ENSG00000112146	1.15055	6.66161	1.2652e-05	0.00977425	ENSG00000112146	6	53051991	53100873	No	26268	F-box protein 9 [Source:HGNC Symbol;Acc:HGNC:13588]	protein_coding
ALAS2	ENSG00000158578	1.39728	10.3393	1.29393e-05	0.00977425	ENSG00000158578	X	55009055	55031064	No	212	5'-aminolevulinate synthase 2 [Source:HGNC Symbol;Acc:HGNC:397]	protein_coding
RAP1GAP	ENSG00000076864	3.99165	2.69067	1.41426e-05	0.00977425	ENSG00000076864	1	21596215	21669363	No	5909	RAP1 GTPase activating protein [Source:HGNC Symbol;Acc:HGNC:9858]	protein_coding
BSG	ENSG00000172270	1.11889	9.02267	1.4143e-05	0.00977425	ENSG00000172270	19	571277	583493	No	682	basigin (Ok blood group) [Source:HGNC Symbol;Acc:HGNC:1116]	protein_coding
MAP2K3	ENSG00000034152	0.916017	7.84727	1.69994e-05	0.0109969	ENSG00000034152	17	21284672	21315240	No	5606	mitogen-activated protein kinase kinase 3 [Source:HGNC Symbol;Acc:HGNC:6843]	protein_coding
SLA2	ENSG00000101082	0.782552	5.35976	1.75034e-05	0.0109969	ENSG00000101082	20	36612318	36646216	No	84174	Src-like-adaptor 2 [Source:HGNC Symbol;Acc:HGNC:17329]	protein_coding
FOSL2	ENSG00000075426	0.812344	7.86549	1.97825e-05	0.011745	ENSG00000075426	2	28392448	28417312	Yes	2355	FOS-like antigen 2 [Source:HGNC Symbol;Acc:HGNC:3798]	protein_coding
BAG1	ENSG00000107262	1.26784	7.85984	2.10411e-05	0.011745	ENSG00000107262	9	33247820	33264763	Yes	573	BCL2-associated athanogene [Source:HGNC Symbol;Acc:HGNC:937]	protein_coding
HEY1	ENSG00000164683	2.04471	-0.026571	2.32682e-05	0.011745	ENSG00000164683	8	79764010	79767863	Yes	23462	hes-related family bHLH transcription factor with YRPW motif 1 [Source:HGNC Symbol;Acc:HGNC:4880]	protein_coding
DPM2	ENSG00000136908	1.20147	6.46219	2.33379e-05	0.011745	ENSG00000136908	9	127935099	127938484	No	8818	dolichyl-phosphate mannosyltransferase polypeptide 2, regulatory subunit [Source:HGNC Symbol;Acc:HGNC:3006]	protein_coding
SYTL3	ENSG00000164674	0.820498	5.71181	2.33777e-05	0.011745	ENSG00000164674	6	158650014	158764876	No	94120	synaptotagmin-like 3 [Source:HGNC Symbol;Acc:HGNC:15587]	protein_coding
PDE3B	ENSG00000152270	0.722861	7.09677	2.41177e-05	0.011745	ENSG00000152270	11	14643723	14872044	No	5140	phosphodiesterase 3B, cGMP-inhibited [Source:HGNC Symbol;Acc:HGNC:8779]	protein_coding
C1orf116	ENSG00000182795	1.39805	1.59842	2.46422e-05	0.011745	ENSG00000182795	1	207018521	207032756	Yes	79098	chromosome 1 open reading frame 116 [Source:HGNC Symbol;Acc:HGNC:28667]	protein_coding
G0S2	ENSG00000123689	2.55698	0.718093	2.67383e-05	0.0118338	ENSG00000123689	1	209675420	209676388	Yes	50486	G0/G1 switch 2 [Source:HGNC Symbol;Acc:HGNC:30229]	protein_coding
GPX1	ENSG00000233276	1.20983	8.24717	2.71025e-05	0.0118338	ENSG00000233276	3	49357176	49358600	No	2876	glutathione peroxidase 1 [Source:HGNC Symbol;Acc:HGNC:4553]	protein_coding
OLFM1	ENSG00000130558	-2.40904	1.65538	2.7397e-05	0.0118338	ENSG00000130558	9	135075243	135121179	No	10439	olfactomedin 1 [Source:HGNC Symbol;Acc:HGNC:17187]	protein_coding
ABHD5	ENSG00000011198	0.87263	6.40911	3.01411e-05	0.0126246	ENSG00000011198	3	43690113	43734371	No	51099	abhydrolase domain containing 5 [Source:HGNC Symbol;Acc:HGNC:21396]	protein_coding
FKBP1B	ENSG00000119782	1.23861	2.48003	3.27851e-05	0.0129895	ENSG00000119782	2	24049701	24063681	No	2281	FK506 binding protein 1B, 12.6 kDa [Source:HGNC Symbol;Acc:HGNC:3712]	protein_coding
RAB20	ENSG00000139832	0.961022	3.075	3.36099e-05	0.0129895	ENSG00000139832	13	110523066	110561733	No	55647	RAB20, member RAS oncogene family [Source:HGNC Symbol;Acc:HGNC:18260]	protein_coding
TMCC3	ENSG00000057704	0.870545	6.45999	3.38317e-05	0.0129895	ENSG00000057704	12	94567124	94650562	No	57458	transmembrane and coiled-coil domain family 3 [Source:HGNC Symbol;Acc:HGNC:29199]	protein_coding
CLEC4E	ENSG00000166523	1.00189	5.94336	4.08569e-05	0.0152628	ENSG00000166523	12	8533305	8540963	No	26253	C-type lectin domain family 4, member E [Source:HGNC Symbol;Acc:HGNC:14555]	protein_coding
GCAT	ENSG00000100116	1.97169	2.06179	4.28152e-05	0.0153092	ENSG00000100116	22	37807905	37817176	No	23464	glycine C-acetyltransferase [Source:HGNC Symbol;Acc:HGNC:4188]	protein_coding
NT5M	ENSG00000205309	1.07985	2.71693	4.31963e-05	0.0153092	ENSG00000205309	17	17303335	17347663	No	56953	5',3'-nucleotidase, mitochondrial [Source:HGNC Symbol;Acc:HGNC:15769]	protein_coding
KIAA0226L	ENSG00000102445	0.978415	6.15801	5.11471e-05	0.0176739	ENSG00000102445	13	46342000	46438190	No	80183	KIAA0226-like [Source:HGNC Symbol;Acc:HGNC:20420]	protein_coding
ALOX5AP	ENSG00000132965	0.7858	6.69869	5.44412e-05	0.0183533	ENSG00000132965	13	30713478	30764426	No	241	arachidonate 5-lipoxygenase-activating protein [Source:HGNC Symbol;Acc:HGNC:436]	protein_coding
RGS2	ENSG00000116741	1.01165	8.30572	5.78529e-05	0.0186222	ENSG00000116741	1	192809039	192812283	Yes	5997	regulator of G-protein signaling 2 [Source:HGNC Symbol;Acc:HGNC:9998]	protein_coding
IER3	ENSG00000137331	0.853571	3.31976	5.91514e-05	0.0186222	ENSG00000137331	6	30743199	30744554	No	8870	immediate early response 3 [Source:HGNC Symbol;Acc:HGNC:5392]	protein_coding
GMPR	ENSG00000137198	1.29495	6.62452	5.99147e-05	0.0186222	ENSG00000137198	6	16238580	16295549	No	2766	guanosine monophosphate reductase [Source:HGNC Symbol;Acc:HGNC:4376]	protein_coding
HBB	ENSG00000244734	1.31514	18.3291	6.06281e-05	0.0186222	ENSG00000244734	11	5225464	5229395	No	3043	hemoglobin, beta [Source:HGNC Symbol;Acc:HGNC:4827]	protein_coding
PTGS2	ENSG00000073756	1.08535	5.32607	6.44361e-05	0.0193617	ENSG00000073756	1	186671791	186680427	No	5743	prostaglandin-endoperoxide synthase 2 (prostaglandin G/H synthase and cyclooxygenase) [Source:HGNC Symbol;Acc:HGNC:9605]	protein_coding
NINJ2	ENSG00000171840	1.26316	5.03475	6.70346e-05	0.0196674	ENSG00000171840	12	564296	663779	No	4815	ninjurin 2 [Source:HGNC Symbol;Acc:HGNC:7825]	protein_coding
CREM	ENSG00000095794	0.956099	2.89831	7.04989e-05	0.0196674	ENSG00000095794	10	35126791	35212958	No	1390	cAMP responsive element modulator [Source:HGNC Symbol;Acc:HGNC:2352]	protein_coding
TREM1	ENSG00000124731	0.845128	7.32142	7.10943e-05	0.0196674	ENSG00000124731	6	41267926	41286719	No	54210	triggering receptor expressed on myeloid cells 1 [Source:HGNC Symbol;Acc:HGNC:17760]	protein_coding
RAVER2	ENSG00000162437	-2.27175	2.84089	7.29088e-05	0.0196674	ENSG00000162437	1	64745095	64833232	No	55225	ribonucleoprotein, PTB-binding 2 [Source:HGNC Symbol;Acc:HGNC:25577]	protein_coding
MPZL1	ENSG00000197965	0.67296	6.0256	7.38579e-05	0.0196674	ENSG00000197965	1	167721192	167791919	No	9019	myelin protein zero-like 1 [Source:HGNC Symbol;Acc:HGNC:7226]	protein_coding
HBD	ENSG00000223609	1.37433	10.4665	7.41743e-05	0.0196674	ENSG00000223609	11	5232678	5235370	No	3045	hemoglobin, delta [Source:HGNC Symbol;Acc:HGNC:4829]	protein_coding
TPST1	ENSG00000169902	1.07474	3.81641	7.82668e-05	0.0196674	ENSG00000169902	7	66205199	66420543	No	8460	tyrosylprotein sulfotransferase 1 [Source:HGNC Symbol;Acc:HGNC:12020]	protein_coding
MAP1B	ENSG00000131711	2.94711	-0.299879	7.87845e-05	0.0196674	ENSG00000131711	5	72107234	72209570	Yes	4131	microtubule-associated protein 1B [Source:HGNC Symbol;Acc:HGNC:6836]	protein_coding
CPEB2	ENSG00000137449	0.929607	5.1764	7.92132e-05	0.0196674	ENSG00000137449	4	15002674	15070153	Yes	132864	cytoplasmic polyadenylation element binding protein 2 [Source:HGNC Symbol;Acc:HGNC:21745]	protein_coding
HMBS	ENSG00000256269	0.775572	3.45795	8.06534e-05	0.0196674	ENSG00000256269	11	119084866	119093549	No	3145	hydroxymethylbilane synthase [Source:HGNC Symbol;Acc:HGNC:4982]	protein_coding
TRIM71	ENSG00000206557	-1.68171	-1.69882	8.11056e-05	0.0196674	ENSG00000206557	3	32818018	32897826	No	131405	tripartite motif containing 71, E3 ubiquitin protein ligase [Source:HGNC Symbol;Acc:HGNC:32669]	protein_coding
TTC25	ENSG00000204815	1.35559	0.866269	8.40509e-05	0.0198978	ENSG00000204815	17	41930635	41965651	No	83538	tetratricopeptide repeat domain 25 [Source:HGNC Symbol;Acc:HGNC:25280]	protein_coding
TP53INP2	ENSG00000078804	1.00842	3.20822	8.49351e-05	0.0198978	ENSG00000078804	20	34704290	34713439	No	58476	tumor protein p53 inducible nuclear protein 2 [Source:HGNC Symbol;Acc:HGNC:16104]	protein_coding
NATD1	ENSG00000274180	0.827435	6.4159	8.67986e-05	0.0199955	ENSG00000274180	17	21238870	21253410	No	256302	N-acetyltransferase domain containing 1 [Source:HGNC Symbol;Acc:HGNC:30770]	protein_coding
NTSR1	ENSG00000101188	-1.96603	-0.343471	0.000100987	0.0226772	ENSG00000101188	20	62708837	62762771	No	4923	neurotensin receptor 1 (high affinity) [Source:HGNC Symbol;Acc:HGNC:8039]	protein_coding
RAD23A	ENSG00000179262	0.764612	6.5289	0.000101721	0.0226772	ENSG00000179262	19	12945855	12953642	No	5886	RAD23 homolog A, nucleotide excision repair protein [Source:HGNC Symbol;Acc:HGNC:9812]	protein_coding
H2AFJ	ENSG00000246705	0.6455	3.82392	0.000105381	0.0231202	ENSG00000246705	12	14774383	14778002	No	55766	H2A histone family, member J [Source:HGNC Symbol;Acc:HGNC:14456]	protein_coding
GPR162	ENSG00000250510	1.03165	3.27899	0.000107458	0.0232076	ENSG00000250510	12	6821545	6829972	No	27239	G protein-coupled receptor 162 [Source:HGNC Symbol;Acc:HGNC:16693]	protein_coding
DUSP2	ENSG00000158050	1.34511	4.07144	0.000110145	0.0234219	ENSG00000158050	2	96143166	96145440	No	1844	dual specificity phosphatase 2 [Source:HGNC Symbol;Acc:HGNC:3068]	protein_coding
PPARGC1B	ENSG00000155846	-0.670553	3.97969	0.000126691	0.0261592	ENSG00000155846	5	149730298	149855022	Yes	133522	peroxisome proliferator-activated receptor gamma, coactivator 1 beta [Source:HGNC Symbol;Acc:HGNC:30022]	protein_coding
SH2D2A	ENSG00000027869	0.887979	4.38446	0.000126802	0.0261592	ENSG00000027869	1	156806243	156816862	No	9047	SH2 domain containing 2A [Source:HGNC Symbol;Acc:HGNC:10821]	protein_coding
DTNA	ENSG00000134769	-1.28107	-0.102463	0.000132995	0.0268248	ENSG00000134769	18	34493290	34891844	Yes	1837	dystrobrevin, alpha [Source:HGNC Symbol;Acc:HGNC:3057]	protein_coding
RNF187	ENSG00000168159	0.758928	6.11228	0.00013391	0.0268248	ENSG00000168159	1	228487061	228495766	No	149603	ring finger protein 187 [Source:HGNC Symbol;Acc:HGNC:27146]	protein_coding
SIPA1L2	ENSG00000116991	0.939015	5.51563	0.000143339	0.0268742	ENSG00000116991	1	232397965	232561558	Yes	57568	signal-induced proliferation-associated 1 like 2 [Source:HGNC Symbol;Acc:HGNC:23800]	protein_coding
ENC1	ENSG00000171617	1.20019	4.41889	0.000143365	0.0268742	ENSG00000171617	5	74627406	74641424	No	8507	ectodermal-neural cortex 1 (with BTB domain) [Source:HGNC Symbol;Acc:HGNC:3345]	protein_coding
GSDMB	ENSG00000073605	-0.677314	4.71967	0.000143644	0.0268742	ENSG00000073605	17	39904595	39919854	No	55876	gasdermin B [Source:HGNC Symbol;Acc:HGNC:23690]	protein_coding
PHF24	ENSG00000122733	1.07908	1.03282	0.000144013	0.0268742	ENSG00000122733	9	34957608	34982544	No	23349	PHD finger protein 24 [Source:HGNC Symbol;Acc:HGNC:29180]	protein_coding
DAAM2	ENSG00000146122	1.65947	3.29757	0.000145313	0.0268742	ENSG00000146122	6	39792298	39904877	Yes	23500	dishevelled associated activator of morphogenesis 2 [Source:HGNC Symbol;Acc:HGNC:18143]	protein_coding
KYNU	ENSG00000115919	0.80455	5.18429	0.000145823	0.0268742	ENSG00000115919	2	142877498	143055832	No	8942	kynureninase [Source:HGNC Symbol;Acc:HGNC:6469]	protein_coding
HECW2	ENSG00000138411	0.888399	3.00524	0.000156682	0.0284955	ENSG00000138411	2	196194370	196593692	No	57520	HECT, C2 and WW domain containing E3 ubiquitin protein ligase 2 [Source:HGNC Symbol;Acc:HGNC:29853]	protein_coding
PTMS	ENSG00000159335	1.17768	3.59973	0.000161193	0.0285988	ENSG00000159335	12	6765516	6770952	No	5763	parathymosin [Source:HGNC Symbol;Acc:HGNC:9629]	protein_coding
LGALS3	ENSG00000131981	1.07639	6.43006	0.000161835	0.0285988	ENSG00000131981	14	55124110	55145413	Yes	3958	lectin, galactoside-binding, soluble, 3 [Source:HGNC Symbol;Acc:HGNC:6563]	protein_coding
PLSCR1	ENSG00000188313	0.973926	5.82947	0.000163457	0.0285988	ENSG00000188313	3	146515180	146544864	No	5359	phospholipid scramblase 1 [Source:HGNC Symbol;Acc:HGNC:9092]	protein_coding
CNTNAP3	ENSG00000106714	0.996016	5.46084	0.000170833	0.0295157	ENSG00000106714	9	39072767	39288315	Yes	79937	contactin associated protein-like 3 [Source:HGNC Symbol;Acc:HGNC:13834]	protein_coding
MARCH8	ENSG00000165406	1.12296	9.34037	0.000173668	0.0296351	ENSG00000165406	10	45454585	45594906	No	220972	membrane-associated ring finger (C3HC4) 8, E3 ubiquitin protein ligase [Source:HGNC Symbol;Acc:HGNC:23356]	protein_coding
EMP1	ENSG00000134531	-1.36467	0.425986	0.000187427	0.0315929	ENSG00000134531	12	13196716	13219939	No	2012	epithelial membrane protein 1 [Source:HGNC Symbol;Acc:HGNC:3333]	protein_coding
SYNM	ENSG00000182253	1.96727	3.62643	0.000197754	0.032932	ENSG00000182253	15	99098217	99135593	Yes	23336	synemin, intermediate filament protein [Source:HGNC Symbol;Acc:HGNC:24466]	protein_coding
SLC1A5	ENSG00000105281	0.906677	6.28931	0.00020325	0.0334442	ENSG00000105281	19	46774883	46788594	No	6510	solute carrier family 1 (neutral amino acid transporter), member 5 [Source:HGNC Symbol;Acc:HGNC:10943]	protein_coding
HBA1	ENSG00000206172	1.14765	14.2992	0.000205712	0.0334511	ENSG00000206172	16	176680	177522	No	3039	hemoglobin, alpha 1 [Source:HGNC Symbol;Acc:HGNC:4823]	protein_coding
HDAC9	ENSG00000048052	-0.822657	4.9567	0.000210004	0.0335533	ENSG00000048052	7	18086949	19002416	No	9734	histone deacetylase 9 [Source:HGNC Symbol;Acc:HGNC:14065]	protein_coding
SLC7A5	ENSG00000103257	0.925426	4.81581	0.00021269	0.0335533	ENSG00000103257	16	87830023	87869488	No	8140	solute carrier family 7 (amino acid transporter light chain, L system), member 5 [Source:HGNC Symbol;Acc:HGNC:11063]	protein_coding
CRISPLD2	ENSG00000103196	1.04035	6.40703	0.000213623	0.0335533	ENSG00000103196	16	84819984	84920768	No	83716	cysteine-rich secretory protein LCCL domain containing 2 [Source:HGNC Symbol;Acc:HGNC:25248]	protein_coding
HIF1A	ENSG00000100644	0.725381	7.04291	0.000217394	0.033762	ENSG00000100644	14	61695513	61748259	No	3091	hypoxia inducible factor 1, alpha subunit (basic helix-loop-helix transcription factor) [Source:HGNC Symbol;Acc:HGNC:4910]	protein_coding
TMEM164	ENSG00000157600	-0.65516	7.1118	0.000230173	0.0353494	ENSG00000157600	X	110002631	110182734	No	84187	transmembrane protein 164 [Source:HGNC Symbol;Acc:HGNC:26217]	protein_coding
HBE1	ENSG00000213931	1.42562	-0.434564	0.000249611	0.0379134	ENSG00000213931	11	5268345	5505617	No	3046	hemoglobin, epsilon 1 [Source:HGNC Symbol;Acc:HGNC:4830]	protein_coding
PDE4D	ENSG00000113448	0.597872	5.58773	0.000269806	0.0405354	ENSG00000113448	5	58969038	60522120	Yes	5144	phosphodiesterase 4D, cAMP-specific [Source:HGNC Symbol;Acc:HGNC:8783]	protein_coding
[truncated: 22 more rows]
