# Supplementary material for: A novel variant in SMG9 causes intellectual disability, confirming a role for nonsense-mediated decay components in neurocognitive development
Source: Eur J Hum Genet. 2022 Jan 28;30(5):619–27. doi: 10.1038/s41431-022-01046-5 (PMC9090808; doi:10.1038/s41431-022-01046-5)
Supplement: Supplementary file 4 — Supplementary Table 7 [file 41431_2022_1046_MOESM4_ESM.xlsx]

## Sheet: Sheet1
Supplemental Table 7. Significantly differentially expressed genes (DEGs) between cases and controls
Gene	GeneID	logFC	logCPM	PValue	FDR	Ensembl_gene_id	Chromosome	Start_position	End_position	Significantly DEG by Alzahrani et al cohort of SMG8 and SMG9 deficient patients' either blood or fibroblasts*	Significantly DEG by Alzahrani et al cohort of SMG8 and SMG9 deficient patients' blood*	Significantly DEG by Alzahrani et al cohort of SMG8 and SMG9 deficient patients' fibroblasts*	Known NMD substrate**	Entrezgene	Description	Gene_biotype
ZNF155	ENSG00000204920	-2.30769	1.69309	7.24167e-14	6.0982e-10	ENSG00000204920	19	43967862	43998325	Yes	Yes	No	No	7711	zinc finger protein 155 [Source:HGNC Symbol;Acc:HGNC:12940]	protein_coding
SMOX	ENSG00000088826	2.13383	5.59061	8.8239e-14	6.0982e-10	ENSG00000088826	20	4120980	4187747	No	No	No	Yes	54498	spermine oxidase [Source:HGNC Symbol;Acc:HGNC:15862]	protein_coding
OSBP2	ENSG00000184792	2.2246	7.30226	7.11281e-12	3.27711e-08	ENSG00000184792	22	30693782	30907824	No	No	No	No	23762	oxysterol binding protein 2 [Source:HGNC Symbol;Acc:HGNC:8504]	protein_coding
GPX3	ENSG00000211445	2.38708	1.37597	7.82185e-09	2.70284e-05	ENSG00000211445	5	151020438	151028993	No	No	No	No	2878	glutathione peroxidase 3 [Source:HGNC Symbol;Acc:HGNC:4555]	protein_coding
PRDX6	ENSG00000117592	0.916713	7.86887	1.74031e-07	0.000481091	ENSG00000117592	1	173477266	173488807	Yes	Yes	No	No	9588	peroxiredoxin 6 [Source:HGNC Symbol;Acc:HGNC:16753]	protein_coding
H1F0	ENSG00000189060	1.26674	4.40946	9.94699e-07	0.00213464	ENSG00000189060	22	37805093	37807436	No	No	No	No	3005	H1 histone family, member 0 [Source:HGNC Symbol;Acc:HGNC:4714]	protein_coding
ADGRG3	ENSG00000182885	1.328	6.82497	1.08107e-06	0.00213464	ENSG00000182885	16	57668187	57689378	No	No	No	No	222487	adhesion G protein-coupled receptor G3 [Source:HGNC Symbol;Acc:HGNC:13728]	protein_coding
CDC42EP2	ENSG00000149798	1.29232	6.30522	1.75676e-06	0.00246829	ENSG00000149798	11	65314818	65322429	Yes	No	Yes	Yes	10435	CDC42 effector protein (Rho GTPase binding) 2 [Source:HGNC Symbol;Acc:HGNC:16263]	protein_coding
TMCC2	ENSG00000133069	1.32112	5.77466	1.91306e-06	0.00246829	ENSG00000133069	1	205228176	205273343	No	No	No	No	9911	transmembrane and coiled-coil domain family 2 [Source:HGNC Symbol;Acc:HGNC:24239]	protein_coding
ATG2A	ENSG00000110046	0.960619	6.30525	1.93126e-06	0.00246829	ENSG00000110046	11	64894546	64917248	No	No	No	No	23130	autophagy related 2A [Source:HGNC Symbol;Acc:HGNC:29028]	protein_coding
HIST3H2A	ENSG00000181218	1.40334	1.67733	1.96435e-06	0.00246829	ENSG00000181218		228456979	228457873	No	No	No	No	92815	histone cluster 3, H2a [Source:HGNC Symbol;Acc:HGNC:20507]	protein_coding
PITHD1	ENSG00000057757	1.16918	6.62562	2.2885e-06	0.00263597	ENSG00000057757	1	23778405	23788232	Yes	Yes	Yes	No	57095	PITH (C-terminal proteasome-interacting domain of thioredoxin-like) domain containing 1 [Source:HGNC Symbol;Acc:HGNC:25022]	protein_coding
EREG	ENSG00000124882	2.2129	1.34767	3.33956e-06	0.00355073	ENSG00000124882	4	74365143	74388751	Yes	No	Yes	No	2069	epiregulin [Source:HGNC Symbol;Acc:HGNC:3443]	protein_coding
PTGFRN	ENSG00000134247	-1.67346	0.00924185	3.74647e-06	0.00369884	ENSG00000134247	1	116910057	116990358	No	No	No	No	5738	prostaglandin F2 receptor inhibitor [Source:HGNC Symbol;Acc:HGNC:9601]	protein_coding
CEBPD	ENSG00000221869	0.915407	5.68173	8.0268e-06	0.00739642	ENSG00000221869	8	47736909	47739086	No	No	No	No	1052	CCAAT/enhancer binding protein (C/EBP), delta [Source:HGNC Symbol;Acc:HGNC:1835]	protein_coding
GABARAPL1	ENSG00000139112	0.912052	5.8275	1.07568e-05	0.00929255	ENSG00000139112	12	10212458	10223130	Yes	Yes	No	Yes	23710	GABA(A) receptor-associated protein like 1 [Source:HGNC Symbol;Acc:HGNC:4068]	protein_coding
FBXO9	ENSG00000112146	1.15055	6.66161	1.2652e-05	0.00977425	ENSG00000112146	6	53051991	53100873	Yes	Yes	No	No	26268	F-box protein 9 [Source:HGNC Symbol;Acc:HGNC:13588]	protein_coding
ALAS2	ENSG00000158578	1.39728	10.3393	1.29393e-05	0.00977425	ENSG00000158578	X	55009055	55031064	No	No	No	No	212	5'-aminolevulinate synthase 2 [Source:HGNC Symbol;Acc:HGNC:397]	protein_coding
RAP1GAP	ENSG00000076864	3.99165	2.69067	1.41426e-05	0.00977425	ENSG00000076864	1	21596215	21669363	No	No	No	No	5909	RAP1 GTPase activating protein [Source:HGNC Symbol;Acc:HGNC:9858]	protein_coding
BSG	ENSG00000172270	1.11889	9.02267	1.4143e-05	0.00977425	ENSG00000172270	19	571277	583493	No	No	No	No	682	basigin (Ok blood group) [Source:HGNC Symbol;Acc:HGNC:1116]	protein_coding
MAP2K3	ENSG00000034152	0.916017	7.84727	1.69994e-05	0.0109969	ENSG00000034152	17	21284672	21315240	No	No	No	No	5606	mitogen-activated protein kinase kinase 3 [Source:HGNC Symbol;Acc:HGNC:6843]	protein_coding
SLA2	ENSG00000101082	0.782552	5.35976	1.75034e-05	0.0109969	ENSG00000101082	20	36612318	36646216	No	No	No	No	84174	Src-like-adaptor 2 [Source:HGNC Symbol;Acc:HGNC:17329]	protein_coding
FOSL2	ENSG00000075426	0.812344	7.86549	1.97825e-05	0.011745	ENSG00000075426	2	28392448	28417312	No	No	No	Yes	2355	FOS-like antigen 2 [Source:HGNC Symbol;Acc:HGNC:3798]	protein_coding
BAG1	ENSG00000107262	1.26784	7.85984	2.10411e-05	0.011745	ENSG00000107262	9	33247820	33264763	Yes	Yes	Yes	Yes	573	BCL2-associated athanogene [Source:HGNC Symbol;Acc:HGNC:937]	protein_coding
HEY1	ENSG00000164683	2.04471	-0.026571	2.32682e-05	0.011745	ENSG00000164683	8	79764010	79767863	No	No	No	Yes	23462	hes-related family bHLH transcription factor with YRPW motif 1 [Source:HGNC Symbol;Acc:HGNC:4880]	protein_coding
DPM2	ENSG00000136908	1.20147	6.46219	2.33379e-05	0.011745	ENSG00000136908	9	127935099	127938484	No	No	No	No	8818	dolichyl-phosphate mannosyltransferase polypeptide 2, regulatory subunit [Source:HGNC Symbol;Acc:HGNC:3006]	protein_coding
SYTL3	ENSG00000164674	0.820498	5.71181	2.33777e-05	0.011745	ENSG00000164674	6	158650014	158764876	No	No	No	No	94120	synaptotagmin-like 3 [Source:HGNC Symbol;Acc:HGNC:15587]	protein_coding
PDE3B	ENSG00000152270	0.722861	7.09677	2.41177e-05	0.011745	ENSG00000152270	11	14643723	14872044	No	No	No	No	5140	phosphodiesterase 3B, cGMP-inhibited [Source:HGNC Symbol;Acc:HGNC:8779]	protein_coding
C1orf116	ENSG00000182795	1.39805	1.59842	2.46422e-05	0.011745	ENSG00000182795	1	207018521	207032756	No	No	No	Yes	79098	chromosome 1 open reading frame 116 [Source:HGNC Symbol;Acc:HGNC:28667]	protein_coding
G0S2	ENSG00000123689	2.55698	0.718093	2.67383e-05	0.0118338	ENSG00000123689	1	209675420	209676388	No	No	No	Yes	50486	G0/G1 switch 2 [Source:HGNC Symbol;Acc:HGNC:30229]	protein_coding
GPX1	ENSG00000233276	1.20983	8.24717	2.71025e-05	0.0118338	ENSG00000233276	3	49357176	49358600	No	No	No	No	2876	glutathione peroxidase 1 [Source:HGNC Symbol;Acc:HGNC:4553]	protein_coding
OLFM1	ENSG00000130558	-2.40904	1.65538	2.7397e-05	0.0118338	ENSG00000130558	9	135075243	135121179	No	No	No	No	10439	olfactomedin 1 [Source:HGNC Symbol;Acc:HGNC:17187]	protein_coding
ABHD5	ENSG00000011198	0.87263	6.40911	3.01411e-05	0.0126246	ENSG00000011198	3	43690113	43734371	No	No	No	No	51099	abhydrolase domain containing 5 [Source:HGNC Symbol;Acc:HGNC:21396]	protein_coding
FKBP1B	ENSG00000119782	1.23861	2.48003	3.27851e-05	0.0129895	ENSG00000119782	2	24049701	24063681	No	No	No	No	2281	FK506 binding protein 1B, 12.6 kDa [Source:HGNC Symbol;Acc:HGNC:3712]	protein_coding
RAB20	ENSG00000139832	0.961022	3.075	3.36099e-05	0.0129895	ENSG00000139832	13	110523066	110561733	No	No	No	No	55647	RAB20, member RAS oncogene family [Source:HGNC Symbol;Acc:HGNC:18260]	protein_coding
TMCC3	ENSG00000057704	0.870545	6.45999	3.38317e-05	0.0129895	ENSG00000057704	12	94567124	94650562	No	No	No	No	57458	transmembrane and coiled-coil domain family 3 [Source:HGNC Symbol;Acc:HGNC:29199]	protein_coding
CLEC4E	ENSG00000166523	1.00189	5.94336	4.08569e-05	0.0152628	ENSG00000166523	12	8533305	8540963	No	No	No	No	26253	C-type lectin domain family 4, member E [Source:HGNC Symbol;Acc:HGNC:14555]	protein_coding
GCAT	ENSG00000100116	1.97169	2.06179	4.28152e-05	0.0153092	ENSG00000100116	22	37807905	37817176	No	No	No	No	23464	glycine C-acetyltransferase [Source:HGNC Symbol;Acc:HGNC:4188]	protein_coding
NT5M	ENSG00000205309	1.07985	2.71693	4.31963e-05	0.0153092	ENSG00000205309	17	17303335	17347663	No	No	No	No	56953	5',3'-nucleotidase, mitochondrial [Source:HGNC Symbol;Acc:HGNC:15769]	protein_coding
KIAA0226L	ENSG00000102445	0.978415	6.15801	5.11471e-05	0.0176739	ENSG00000102445	13	46342000	46438190	No	No	No	No	80183	KIAA0226-like [Source:HGNC Symbol;Acc:HGNC:20420]	protein_coding
ALOX5AP	ENSG00000132965	0.7858	6.69869	5.44412e-05	0.0183533	ENSG00000132965	13	30713478	30764426	No	No	No	No	241	arachidonate 5-lipoxygenase-activating protein [Source:HGNC Symbol;Acc:HGNC:436]	protein_coding
RGS2	ENSG00000116741	1.01165	8.30572	5.78529e-05	0.0186222	ENSG00000116741	1	192809039	192812283	No	No	No	Yes	5997	regulator of G-protein signaling 2 [Source:HGNC Symbol;Acc:HGNC:9998]	protein_coding
IER3	ENSG00000137331	0.853571	3.31976	5.91514e-05	0.0186222	ENSG00000137331	6	30743199	30744554	Yes	No	Yes	No	8870	immediate early response 3 [Source:HGNC Symbol;Acc:HGNC:5392]	protein_coding
GMPR	ENSG00000137198	1.29495	6.62452	5.99147e-05	0.0186222	ENSG00000137198	6	16238580	16295549	No	No	No	No	2766	guanosine monophosphate reductase [Source:HGNC Symbol;Acc:HGNC:4376]	protein_coding
HBB	ENSG00000244734	1.31514	18.3291	6.06281e-05	0.0186222	ENSG00000244734	11	5225464	5229395	No	No	No	No	3043	hemoglobin, beta [Source:HGNC Symbol;Acc:HGNC:4827]	protein_coding
PTGS2	ENSG00000073756	1.08535	5.32607	6.44361e-05	0.0193617	ENSG00000073756	1	186671791	186680427	Yes	No	Yes	No	5743	prostaglandin-endoperoxide synthase 2 (prostaglandin G/H synthase and cyclooxygenase) [Source:HGNC Symbol;Acc:HGNC:9605]	protein_coding
NINJ2	ENSG00000171840	1.26316	5.03475	6.70346e-05	0.0196674	ENSG00000171840	12	564296	663779	No	No	No	No	4815	ninjurin 2 [Source:HGNC Symbol;Acc:HGNC:7825]	protein_coding
CREM	ENSG00000095794	0.956099	2.89831	7.04989e-05	0.0196674	ENSG00000095794	10	35126791	35212958	No	No	No	No	1390	cAMP responsive element modulator [Source:HGNC Symbol;Acc:HGNC:2352]	protein_coding
TREM1	ENSG00000124731	0.845128	7.32142	7.10943e-05	0.0196674	ENSG00000124731	6	41267926	41286719	No	No	No	No	54210	triggering receptor expressed on myeloid cells 1 [Source:HGNC Symbol;Acc:HGNC:17760]	protein_coding
RAVER2	ENSG00000162437	-2.27175	2.84089	7.29088e-05	0.0196674	ENSG00000162437	1	64745095	64833232	No	No	No	No	55225	ribonucleoprotein, PTB-binding 2 [Source:HGNC Symbol;Acc:HGNC:25577]	protein_coding
MPZL1	ENSG00000197965	0.67296	6.0256	7.38579e-05	0.0196674	ENSG00000197965	1	167721192	167791919	Yes	Yes	Yes	No	9019	myelin protein zero-like 1 [Source:HGNC Symbol;Acc:HGNC:7226]	protein_coding
HBD	ENSG00000223609	1.37433	10.4665	7.41743e-05	0.0196674	ENSG00000223609	11	5232678	5235370	No	No	No	No	3045	hemoglobin, delta [Source:HGNC Symbol;Acc:HGNC:4829]	protein_coding
TPST1	ENSG00000169902	1.07474	3.81641	7.82668e-05	0.0196674	ENSG00000169902	7	66205199	66420543	No	No	No	No	8460	tyrosylprotein sulfotransferase 1 [Source:HGNC Symbol;Acc:HGNC:12020]	protein_coding
MAP1B	ENSG00000131711	2.94711	-0.299879	7.87845e-05	0.0196674	ENSG00000131711	5	72107234	72209570	No	No	No	Yes	4131	microtubule-associated protein 1B [Source:HGNC Symbol;Acc:HGNC:6836]	protein_coding
CPEB2	ENSG00000137449	0.929607	5.1764	7.92132e-05	0.0196674	ENSG00000137449	4	15002674	15070153	Yes	No	Yes	Yes	132864	cytoplasmic polyadenylation element binding protein 2 [Source:HGNC Symbol;Acc:HGNC:21745]	protein_coding
HMBS	ENSG00000256269	0.775572	3.45795	8.06534e-05	0.0196674	ENSG00000256269	11	119084866	119093549	No	No	No	No	3145	hydroxymethylbilane synthase [Source:HGNC Symbol;Acc:HGNC:4982]	protein_coding
TRIM71	ENSG00000206557	-1.68171	-1.69882	8.11056e-05	0.0196674	ENSG00000206557	3	32818018	32897826	No	No	No	No	131405	tripartite motif containing 71, E3 ubiquitin protein ligase [Source:HGNC Symbol;Acc:HGNC:32669]	protein_coding
TTC25	ENSG00000204815	1.35559	0.866269	8.40509e-05	0.0198978	ENSG00000204815	17	41930635	41965651	No	No	No	No	83538	tetratricopeptide repeat domain 25 [Source:HGNC Symbol;Acc:HGNC:25280]	protein_coding
TP53INP2	ENSG00000078804	1.00842	3.20822	8.49351e-05	0.0198978	ENSG00000078804	20	34704290	34713439	No	No	No	No	58476	tumor protein p53 inducible nuclear protein 2 [Source:HGNC Symbol;Acc:HGNC:16104]	protein_coding
NATD1	ENSG00000274180	0.827435	6.4159	8.67986e-05	0.0199955	ENSG00000274180	17	21238870	21253410	No	No	No	No	256302	N-acetyltransferase domain containing 1 [Source:HGNC Symbol;Acc:HGNC:30770]	protein_coding
NTSR1	ENSG00000101188	-1.96603	-0.343471	0.000100987	0.0226772	ENSG00000101188	20	62708837	62762771	No	No	No	No	4923	neurotensin receptor 1 (high affinity) [Source:HGNC Symbol;Acc:HGNC:8039]	protein_coding
RAD23A	ENSG00000179262	0.764612	6.5289	0.000101721	0.0226772	ENSG00000179262	19	12945855	12953642	No	No	No	No	5886	RAD23 homolog A, nucleotide excision repair protein [Source:HGNC Symbol;Acc:HGNC:9812]	protein_coding
H2AFJ	ENSG00000246705	0.6455	3.82392	0.000105381	0.0231202	ENSG00000246705	12	14774383	14778002	No	No	No	No	55766	H2A histone family, member J [Source:HGNC Symbol;Acc:HGNC:14456]	protein_coding
GPR162	ENSG00000250510	1.03165	3.27899	0.000107458	0.0232076	ENSG00000250510	12	6821545	6829972	No	No	No	No	27239	G protein-coupled receptor 162 [Source:HGNC Symbol;Acc:HGNC:16693]	protein_coding
DUSP2	ENSG00000158050	1.34511	4.07144	0.000110145	0.0234219	ENSG00000158050	2	96143166	96145440	Yes	No	Yes	No	1844	dual specificity phosphatase 2 [Source:HGNC Symbol;Acc:HGNC:3068]	protein_coding
PPARGC1B	ENSG00000155846	-0.670553	3.97969	0.000126691	0.0261592	ENSG00000155846	5	149730298	149855022	No	No	No	Yes	133522	peroxisome proliferator-activated receptor gamma, coactivator 1 beta [Source:HGNC Symbol;Acc:HGNC:30022]	protein_coding
SH2D2A	ENSG00000027869	0.887979	4.38446	0.000126802	0.0261592	ENSG00000027869	1	156806243	156816862	No	No	No	No	9047	SH2 domain containing 2A [Source:HGNC Symbol;Acc:HGNC:10821]	protein_coding
DTNA	ENSG00000134769	-1.28107	-0.102463	0.000132995	0.0268248	ENSG00000134769	18	34493290	34891844	No	No	No	Yes	1837	dystrobrevin, alpha [Source:HGNC Symbol;Acc:HGNC:3057]	protein_coding
RNF187	ENSG00000168159	0.758928	6.11228	0.00013391	0.0268248	ENSG00000168159	1	228487061	228495766	Yes	Yes	No	No	149603	ring finger protein 187 [Source:HGNC Symbol;Acc:HGNC:27146]	protein_coding
SIPA1L2	ENSG00000116991	0.939015	5.51563	0.000143339	0.0268742	ENSG00000116991	1	232397965	232561558	No	No	No	Yes	57568	signal-induced proliferation-associated 1 like 2 [Source:HGNC Symbol;Acc:HGNC:23800]	protein_coding
ENC1	ENSG00000171617	1.20019	4.41889	0.000143365	0.0268742	ENSG00000171617	5	74627406	74641424	No	No	No	No	8507	ectodermal-neural cortex 1 (with BTB domain) [Source:HGNC Symbol;Acc:HGNC:3345]	protein_coding
GSDMB	ENSG00000073605	-0.677314	4.71967	0.000143644	0.0268742	ENSG00000073605	17	39904595	39919854	No	No	No	No	55876	gasdermin B [Source:HGNC Symbol;Acc:HGNC:23690]	protein_coding
PHF24	ENSG00000122733	1.07908	1.03282	0.000144013	0.0268742	ENSG00000122733	9	34957608	34982544	No	No	No	No	23349	PHD finger protein 24 [Source:HGNC Symbol;Acc:HGNC:29180]	protein_coding
DAAM2	ENSG00000146122	1.65947	3.29757	0.000145313	0.0268742	ENSG00000146122	6	39792298	39904877	No	No	No	Yes	23500	dishevelled associated activator of morphogenesis 2 [Source:HGNC Symbol;Acc:HGNC:18143]	protein_coding
KYNU	ENSG00000115919	0.80455	5.18429	0.000145823	0.0268742	ENSG00000115919	2	142877498	143055832	Yes	No	Yes	No	8942	kynureninase [Source:HGNC Symbol;Acc:HGNC:6469]	protein_coding
HECW2	ENSG00000138411	0.888399	3.00524	0.000156682	0.0284955	ENSG00000138411	2	196194370	196593692	Yes	No	Yes	No	57520	HECT, C2 and WW domain containing E3 ubiquitin protein ligase 2 [Source:HGNC Symbol;Acc:HGNC:29853]	protein_coding
PTMS	ENSG00000159335	1.17768	3.59973	0.000161193	0.0285988	ENSG00000159335	12	6765516	6770952	No	No	No	No	5763	parathymosin [Source:HGNC Symbol;Acc:HGNC:9629]	protein_coding
LGALS3	ENSG00000131981	1.07639	6.43006	0.000161835	0.0285988	ENSG00000131981	14	55124110	55145413	No	No	No	Yes	3958	lectin, galactoside-binding, soluble, 3 [Source:HGNC Symbol;Acc:HGNC:6563]	protein_coding
PLSCR1	ENSG00000188313	0.973926	5.82947	0.000163457	0.0285988	ENSG00000188313	3	146515180	146544864	Yes	Yes	No	No	5359	phospholipid scramblase 1 [Source:HGNC Symbol;Acc:HGNC:9092]	protein_coding
CNTNAP3	ENSG00000106714	0.996016	5.46084	0.000170833	0.0295157	ENSG00000106714	9	39072767	39288315	Yes	No	Yes	Yes	79937	contactin associated protein-like 3 [Source:HGNC Symbol;Acc:HGNC:13834]	protein_coding
MARCH8	ENSG00000165406	1.12296	9.34037	0.000173668	0.0296351	ENSG00000165406	10	45454585	45594906	No	No	No	No	220972	membrane-associated ring finger (C3HC4) 8, E3 ubiquitin protein ligase [Source:HGNC Symbol;Acc:HGNC:23356]	protein_coding
EMP1	ENSG00000134531	-1.36467	0.425986	0.000187427	0.0315929	ENSG00000134531	12	13196716	13219939	No	No	No	No	2012	epithelial membrane protein 1 [Source:HGNC Symbol;Acc:HGNC:3333]	protein_coding
SYNM	ENSG00000182253	1.96727	3.62643	0.000197754	0.032932	ENSG00000182253	15	99098217	99135593	No	No	No	Yes	23336	synemin, intermediate filament protein [Source:HGNC Symbol;Acc:HGNC:24466]	protein_coding
SLC1A5	ENSG00000105281	0.906677	6.28931	0.00020325	0.0334442	ENSG00000105281	19	46774883	46788594	No	No	No	No	6510	solute carrier family 1 (neutral amino acid transporter), member 5 [Source:HGNC Symbol;Acc:HGNC:10943]	protein_coding
HBA1	ENSG00000206172	1.14765	14.2992	0.000205712	0.0334511	ENSG00000206172	16	176680	177522	No	No	No	No	3039	hemoglobin, alpha 1 [Source:HGNC Symbol;Acc:HGNC:4823]	protein_coding
HDAC9	ENSG00000048052	-0.822657	4.9567	0.000210004	0.0335533	ENSG00000048052	7	18086949	19002416	No	No	No	No	9734	histone deacetylase 9 [Source:HGNC Symbol;Acc:HGNC:14065]	protein_coding
SLC7A5	ENSG00000103257	0.925426	4.81581	0.00021269	0.0335533	ENSG00000103257	16	87830023	87869488	No	No	No	No	8140	solute carrier family 7 (amino acid transporter light chain, L system), member 5 [Source:HGNC Symbol;Acc:HGNC:11063]	protein_coding
CRISPLD2	ENSG00000103196	1.04035	6.40703	0.000213623	0.0335533	ENSG00000103196	16	84819984	84920768	No	No	No	No	83716	cysteine-rich secretory protein LCCL domain containing 2 [Source:HGNC Symbol;Acc:HGNC:25248]	protein_coding
HIF1A	ENSG00000100644	0.725381	7.04291	0.000217394	0.033762	ENSG00000100644	14	61695513	61748259	Yes	Yes	Yes	No	3091	hypoxia inducible factor 1, alpha subunit (basic helix-loop-helix transcription factor) [Source:HGNC Symbol;Acc:HGNC:4910]	protein_coding
TMEM164	ENSG00000157600	-0.65516	7.1118	0.000230173	0.0353494	ENSG00000157600	X	110002631	110182734	Yes	Yes	No	No	84187	transmembrane protein 164 [Source:HGNC Symbol;Acc:HGNC:26217]	protein_coding
HBE1	ENSG00000213931	1.42562	-0.434564	0.000249611	0.0379134	ENSG00000213931	11	5268345	5505617	No	No	No	No	3046	hemoglobin, epsilon 1 [Source:HGNC Symbol;Acc:HGNC:4830]	protein_coding
PDE4D	ENSG00000113448	0.597872	5.58773	0.000269806	0.0405354	ENSG00000113448	5	58969038	60522120	No	No	No	Yes	5144	phosphodiesterase 4D, cAMP-specific [Source:HGNC Symbol;Acc:HGNC:8783]	protein_coding
VNN3	ENSG00000093134	0.946405	6.327	0.000281246	0.0417998	ENSG00000093134	6	132722787	132734765	No	No	No	No	55350	vanin 3 [Source:HGNC Symbol;Acc:HGNC:16431]	protein_coding
SELENBP1	ENSG00000143416	1.2284	8.12636	0.00029424	0.0432658	ENSG00000143416	1	151364302	151372733	No	No	No	Yes	8991	selenium binding protein 1 [Source:HGNC Symbol;Acc:HGNC:10719]	protein_coding
SYAP1	ENSG00000169895	0.62088	4.83561	0.000297394	0.0432692	ENSG00000169895	X	16719632	16765336	No	No	No	No	94056	synapse associated protein 1 [Source:HGNC Symbol;Acc:HGNC:16273]	protein_coding
GFOD2	ENSG00000141098	0.734436	5.01425	0.000329447	0.0474335	ENSG00000141098	16	67674531	67719421	No	No	No	No	81577	glucose-fructose oxidoreductase domain containing 2 [Source:HGNC Symbol;Acc:HGNC:28159]	protein_coding
GZMB	ENSG00000100453	0.855526	6.02602	0.000351415	0.0489521	ENSG00000100453	14	24630954	24634267	No	No	No	No	3002	granzyme B (granzyme 2, cytotoxic T-lymphocyte-associated serine esterase 1) [Source:HGNC Symbol;Acc:HGNC:4709]	protein_coding
CHSY1	ENSG00000131873	0.77806	6.0655	0.00035885	0.0489521	ENSG00000131873	15	101175723	101251932	No	No	No	No	22856	chondroitin sulfate synthase 1 [Source:HGNC Symbol;Acc:HGNC:17198]	protein_coding
METRNL	ENSG00000176845	0.682779	5.00353	0.000359185	0.0489521	ENSG00000176845	17	83079691	83095119	No	No	No	Yes	284207	meteorin, glial cell differentiation regulator-like [Source:HGNC Symbol;Acc:HGNC:27584]	protein_coding
IL18RAP	ENSG00000115607	1.06477	6.02262	0.000362021	0.0489521	ENSG00000115607	2	102418689	102452565	No	No	No	No	8807	interleukin 18 receptor accessory protein [Source:HGNC Symbol;Acc:HGNC:5989]	protein_coding
ANK1	ENSG00000029534	1.16307	7.16296	0.000364082	0.0489521	ENSG00000029534	8	41653220	41896762	No	No	No	Yes	286	ankyrin 1, erythrocytic [Source:HGNC Symbol;Acc:HGNC:492]	protein_coding
AKR1E2	ENSG00000165568	1.1807	2.75561	0.000368753	0.0489521	ENSG00000165568	10	4786629	4848062	No	No	No	No	83592	aldo-keto reductase family 1, member E2 [Source:HGNC Symbol;Acc:HGNC:23437]	protein_coding
FOS	ENSG00000170345	0.968038	6.66519	0.000371245	0.0489521	ENSG00000170345	14	75278774	75282230	No	No	No	No	2353	FBJ murine osteosarcoma viral oncogene homolog [Source:HGNC Symbol;Acc:HGNC:3796]	protein_coding
PAGE2B	ENSG00000238269	1.42118	-0.354554	0.000373504	0.0489521	ENSG00000238269	X	55075063	55078909	No	No	No	No	389860	P antigen family, member 2B [Source:HGNC Symbol;Acc:HGNC:31805]	protein_coding
AVIL	ENSG00000135407	0.816032	4.35711	0.000374212	0.0489521	ENSG00000135407	12	57797376	57818704	No	No	No	No	10677	advillin [Source:HGNC Symbol;Acc:HGNC:14188]	protein_coding
PLEK2	ENSG00000100558	1.38399	4.21677	0.000375634	0.0489521	ENSG00000100558	14	67386983	67412200	No	No	No	No	26499	pleckstrin 2 [Source:HGNC Symbol;Acc:HGNC:19238]	protein_coding
RNF10	ENSG00000022840	1.13738	9.21879	0.000381304	0.0489521	ENSG00000022840	12	120533480	120577594	No	No	No	No	9921	ring finger protein 10 [Source:HGNC Symbol;Acc:HGNC:10055]	protein_coding
PRSS21	ENSG00000007038	-2.08376	-0.237348	0.000382494	0.0489521	ENSG00000007038	16	2817180	2826304	No	No	No	No	10942	protease, serine, 21 (testisin) [Source:HGNC Symbol;Acc:HGNC:9485]	protein_coding
TUBB2A	ENSG00000137267	-2.89407	2.61046	0.000391192	0.04934	ENSG00000137267	6	3153669	3157526	No	No	No	No	7280	tubulin, beta 2A class IIa [Source:HGNC Symbol;Acc:HGNC:12412]	protein_coding
R3HDM4	ENSG00000198858	0.919912	9.65834	0.000395918	0.04934	ENSG00000198858	19	896503	913245	No	No	No	No	91300	R3H domain containing 4 [Source:HGNC Symbol;Acc:HGNC:28270]	protein_coding
CD101	ENSG00000134256	-1.09852	3.94543	0.000396234	0.04934	ENSG00000134256	1	117001750	117036476	No	No	No	No	9398	CD101 molecule [Source:HGNC Symbol;Acc:HGNC:5949]	protein_coding
HBA2	ENSG00000188536	1.03779	16.114	0.000407273	0.0502619	ENSG00000188536	16	172847	173710	No	No	No	No	3040	hemoglobin, alpha 2 [Source:HGNC Symbol;Acc:HGNC:4824]	protein_coding
*Significantly DEG by Alzahrani F, Kuwahara H, Long Y, Al-Owain M, Tohary M, AlSayed M, et al. Recessive, Deleterious Variants in SMG8 Expand the Role of Nonsense-Mediated Decay in Developmental Disorders in Humans. Am J Hum Genet. 2020 Dec 3;107(6):1178–85.
**Known NMD substrate upregulated or downregulated in siUPF1-treated hESCs according to the NMD substrate database created by Lou CH, Dumdie J, Goetz A et al. Nonsense-Mediated RNA Decay Influences Human Embryonic Stem Cell Fate, Stem Cell Reports Vol 6, 844-857, 2016
log = logarithm, FC = fold change, CPM = logarithm of count per million, FDR = false discovery rate adjusted p-value
